# Supplementary material for: Origin and evolution of GATA2a and GATA2b in teleosts: insights from tongue sole, Cynoglossus semilaevis
Source: PeerJ. 2016 Mar 21;4:e1790. doi: 10.7717/peerj.1790 (PMC4806627; doi:10.7717/peerj.1790)
Supplement: Data S1 — The raw data of PAML and qRT-PCR [file peerj-04-1790-s007.zip]

Archive with 9 entries (9 files):
- GATA2a-out-M0,3,1,2,7,8.txt
- GATA2a-out-M1a.txt
- GATA2a-out-M2a.txt
- GATA2a-out-M8a.txt
- GATA2b-out-M0,3,1,2,7,8.txt
- GATA2b-out-M1a.txt
- GATA2b-out-M2a.txt
- GATA2b-out-M8a.txt
- qRT-PCR-out.xlsx
