# Supplementary material for: Origin and evolution of GATA2a and GATA2b in teleosts: insights from tongue sole, Cynoglossus semilaevis
Source: PeerJ. 2016 Mar 21;4:e1790. doi: 10.7717/peerj.1790 (PMC4806627; doi:10.7717/peerj.1790)
Supplement: Data S1 — The raw data of PAML and qRT-PCR [file peerj-04-1790-s007.zip › GATA2a-out-M8a.txt]

Before deleting alignment gaps
      8   1413

PfGATA2a                        ATG GAT GTA GCG GCT GAT CAG CCC CGC TGG ATG CAT CCC CAC GCA GCC ATG CTG AAC GGA CAA CAC CCG GAC TCT CAC CAC CAC GGC CTG GGT CAC AGC TAC ATG GAG CCC ACC ACA CAG CTG CTC CCT CCA GAC GAG GTG GAC GTT TTC TTT AAT CAC CTG GAC TCG CAG GGA AAC CCT TAC TAC CCA AAC ACA GCC AGG GCC AGG GTG TCC TAC AGC CAA GCG CAC --- --- GCT CGT CTG ACG GGG ACT CAG GTC TGC CGG CCT CAT CTC CTC CAC AGC CCG GGG ATC TCA TGG CTG GAC GGA GGG AAA GCA GCC CTG TCG GCC CAC --- CAC CAC CAC --- --- AAC GCC TGG GCC GTG AGT CCG TTC AGC AAG CCC AGC CTG CAC CAC CCG GGC TCC GCT TCC CCC GGC GCC CTC TCC GCC GTC TAC CCG TGC AGC AGC AAC TCA AAC GCG GCT ACC GCA TCT TCT TTG ACG CCG CCG TCC CAA ACC AAC TCC --- CAC CTG TAC ACC TTC CCC CCT ACT CCC CCG AAA GAC GTC TCC CCA GAC CCG GGA GCC ATC TCC CCT TCC TCC GCC GCC GCA GCC AGG ATG GAC GAG AAG GAA TCT ATC AAA TAC CAA TTG TCT TTA CCG GAC AGC ATG AAG ATG GAG GAC TCG AGT CCG CTC CGA AGC AGC CTG GCC TCA ATG AGC GCC CAG ACC CCT TCC ACG CAC CAT CCC ATA CCG ACG TAC GCC CCC TAC TCT CTC CAA GCG GCC CAC GAC TAC GGC GGC AGT CTG TTC CAC CCC GGC AGC CTG CTG GGC TCC TCG CCC GGC TTC ACC CAC AAG AGC AAG AGC AAG GCG CGC TCC TGC ACC GAG GGC CGT GAG TGT GTA AAC TGC GGC GCC ACC TCC ACA CCC CTG TGG AGA CGG GAC AGC ACT GGA CAC TAC CTG TGC AAC GCT TGC GGC TTG TAC CAC AAG ATG AAC GGC CAG AAC AGA CCG CTC ATC AAA CCC AAA CGC AGG CTG TCG GCT GCC AGA CGA GCG GGG ACC TGC TGC GCT AAC TGT CAG ACG ACC ACC ACC ACA CTC TGG CGG CGC AAC GCA AAC GGA GAC CCG GTG TGC AAC GCC TGC GGC CTC TAC TAC AAG CTG CAT AAC GTG AAC CGG CCT CTT ACC ATG AAA AAG GAG GGG ATA CAG ACT CGC AAC CGG AAA ATG TCC AAC AAG TCC AAA AAG AGC AAG CGG GCC AGC GAC AGC TAC GAG GAG TTT TCC AAA AGT CTG CAT GAC AAG AGC TCC TCC TTC ACT GCC ACC TCT CTG GCC GGT CAC ATG ACC ATG GGC CAC TTG CCA CCT TTT GGT CAC ACT GGA CAC CAC ATG CTC CCC ACG CCC ACC CCG ATT CAC CCG TCA TTC GGA CAC CCG CAC CAC TCC AAC ATG GTG ACG GCG ATG GGC --- --- --- 
TnGATA2a                        ATG GAC GTG GCG GCC GAT CAG CCC CGC TGG ATG CAC CAC CAC GCC GTG CTG AAC --- GGC CAG CAC CCG GAC TCG CAT CAC CCC GGC CTG GGG CAC GGC TAC ATG GAG CCC ACG GCG CAG CTG CTG CCC CCG GAC GAG GTG GAC GTG TTC TTT AAC CAC CTG GAC TCG CAG GGA AAC CCG TAC TAC CAC AAC TCT GCC CGG GCC AGG ATG TCC TAC AGC CCA GCG CAC --- --- GCT CGC CTG GCC GGG ACT CAG GTC TGT CGG CCT CAC CTC CTC CAC AGT CCC GGG CTC TCC TGG CTG GAC GGG GGG AAG GCG GCT CTG TCG GCT CAC --- --- --- --- CAC CAC AAC GCC TGG GCC GTC AGT CCG TTC AGC AAG CCG AGC CTG CAC CCG CAC GGC TCC GCG TCC CCC GCC GGA CTC TCC GCC GTC TAC CCG GGC AGC AGC AGC TCC AAC ACG GTC TCC GCG TCC TCG CTG TCC CCG CCG TCC CAC TCC AGC CCC --- CAT CTG TAC GCC TTC CCA CCG ACG CCT CCT AAG GAC GTA TCA CCG GAC CCA GGA GCC GCT TCT TCC --- --- --- CCG GCC GCC AGA TTG GAC GAG AAG GAA TCT ATG AAA TAC CAA GTG TCA CTA ACG GAG GGG ATG AAG ATG GAG TGT TCC AGC CCG CTC CGG AGC AGC CTG GCA CCC ATG GGC GCG CAG ACC CCC TCC ACC CAC CAC CCA CTA CCG ACC TAT CCC ACC TAC ACT CTC CCA GCG GCG CAC GAC TAC GGC GGC AGC TGT TTC CAC CCG GGG AGC CTG CTG GGC TCG CCC CAC GCC TTC CCC CAC AAA AAC AAA GGG AAG ACG CGC TCC TGC ACC GAG GGT CGC GAG TGC GTC AAC TGC GGG GCC ACG TCC ACG CCG CTG TGG AGG CGC GAC AGC ACC GGC CAC TAC CTG TGC AAA CGC TGC GGG CTC TAC CAC AAG ATG AAC GGA CAG AAC AGA CCG CTG ATC AAG CCC AAG CGC AGG CTG TCG GCC GCC AGG CGA GCG GGC ACC TGC TGC GCC AAC TGT CAG ACC ACC ACC ACC ACC CTC TGG AGG CGT AAC GCC AAC GGG GAC CCC GTC TGC AAC GCC TGC GGA CTC TAC TTC AAA CTG CAC AAC GTG AAC CGG CCG CTG ACC ATG AAG AAG GAG GGA ATA CAG ACA CGG AAC CGC AAA ATG TCC AAC AAA TCC AAG AAG AAT AAG CGG TGC GGC GAC ACC TAC GAG GAA TTC CCT AAA AGC CTG CAC GAT AAG ACC TCC CCC TTC AGC TCC GCC TCG CTG GCC GGA CAC ATG TCC ATG AGC CAC CTG CCG CCG TTC AGC CAC GCC GGA --- CAC ATG CTC CCC ACG CCC ACC CCC ATA CAC CCT TCC TTT GGG CAC CCG CAC CAC TCA AAC ATG GTG ACG GCC ATG GGC --- --- --- 
PoGATA2a                        ATG GAT GTG ACG GCC GAG CAG CCG CGC TGG ATG CAC CAC CAC GCC GTG CTG AAC --- GGA CAA CAC CCG GAC TCC CAC CAC CCC GGC CTG GGC CAC AAC TAC ATG GAG CCC ACG GCG CAG CTG CTG CCT CCG GAC GAG GTG GAT GTT TTC TTT AAC CAC CTG GAC TCG CAG GGG AAC CCG TAC TAC CAC AAC TCC GCC CGG GCC AGG GTG TCC TAC AGC CAA GCG CAC --- --- GCT CGT CTG ACG GGG TCT CAG GTC TGC CGG CCT CAT CTC ATC CAC AGC CCG GGG ATT TCA TGG CTG GAC GGG GGC AAA GCA GCC CTG TCC GCC CAC --- --- --- --- CAC CAC AAC GCC TGG GCT GTC AGC CCC TTC AGC AAA CCC AGC ATG CAC CAC CCG GGC TCC GCG TCC CCC GGC GGC CTC TCC GCG GTC TAC CCG TGC AGC AGC AAC TCA AAC ACG GTC TCC GCC CCG TCG TTA ACG CCG CCG TCC CAC AGC AGC CCG --- CAC CTG TAC GCC TTT CCC CCG ACG CCG CCA AAG GAC GTA TCG CCG GAC CCG GGG GCT TCG TCC CCA --- --- TTG TCA GCC ACC AGG ATG GAC GAG AAG GAC TCT ATC AAA TAC CAG GTG TCG CTG GCG GAG GGG ATG AAG ATG GAG GGT TCC AGT CCG CTG AGG AGC AGC CTG GCC TCC ATG AGC GCC CAG ACG CCC TCC ACC CAC CAT CCC ATA CCG ACG TAC CCC ACC TAC TCT CTA CCG GCG GCA CAC GAG TAC GGC GGC AGC CTG TTC CAC CCG GGC AGC CTG CTG GGA GCA TCG TCC GGC TTC ATG CAC AAA AAC AAG GGC AAG GCC CGT TCC TGC ACC GAG GGC CGT GAG TGT GTA AAC TGT GGA GCC ACC TCC ACG CCT CTG TGG AGA CGT GAC AGC ACG GGA CAC TAC CTG TGC AAT GCC TGT GGG CTG TAC CAT AAG ATG AAC GGC CAA AAC AGA CCA CTC ATC AAA CCC AAG CGC AGG CTG TCC GCT GCC AGA CGA GCA GGC ACC TGC TGT GCA AAC TGT CAG ACG ACC ACC ACC ACA CTC TGG CGA CGC AAT GCA AAT GGG GAC CCT GTG TGC AAC GCC TGC GGC CTC TAC TAT AAA CTG CAT AAC GTG AAC CGG CCT CTG ACC ATG AAG AAG GAG GGG ATA CAG ACA CGC AAC CGG AAA ATG TCC AAC AAA TCT AAA AAG AGC AAG CGG TGC GGA GAC AGC TAC GAG GAG TTT ACC AAA TGT CTG CAC GAC AAG ACC TCT CCG TTC AGC GCC TCC TCT CTG GCC GGA CAC ATG TCC ATG GGC CAC TTG CCA CAT TTC AGC CAC CCT GGA --- CAC ATG CTC CCC ACC CCC ACC CCG ATA CAC CCG TCA TTT GGC CAC CCG CAC CAC TCC AAC ATG GTG ACG GCC ATG GGC --- --- --- 
CsGATA2a                        ATG GAT GTG ACG GCG GAT CAG CCT CGC TGG ATG CAC CAC --- GCC GTG CTC AAC --- GGA CAA CAC CCG GAC TCT CAC CAC CCA GGC CTG GGT CAC AAC TAC ATG GAG CCC ACG ACG CAG CTC CTG CCT CCG GAC GAG GTG GAT GTT TTC TTT AAC CAC CTG GAC TCA CAG GGG AAC CCG TAC TAC CAC AAC TCC GCC CGG GCC AGA GTG TCC TAC AGC CAG GCT CAC --- --- GCT CGA CTG ACG GGG ACT CAG GTG TGC CGG CCT CAC CTC ATC CAC AGC CCG GGC ATT TCG TGG CTG GAC GGG GGC AAA GCC ACG CTC TCG GCT CAC CAC CAC CAC CAC CAC CAC AAC GCC TGG GCC GTC AGT CCC TTC AGC AAA CCC AGC CTC CAC CAC CCG GGC TCG GCC TCC CCC GGC GGC CTC TCC GCG GTC TAC CCG TGC AGC AGC AAC TCC AAC ACC GTC TCC GCT CCG TCG TTA ACG CCG CCG TCC CAC AGC AGC CCC CAT CAC CTG TAC ACG TTC CCC CCG ACG CCG CCG AAG GAC GTG TCG CCA GAC CCG GGC GCC GCG TCC CCC TCC TCC TCC TCC GTC AGC AGA ATG GAC GAG AAG GAA TCT ATC AAA TAC CAA ATG TCG CTG ACG GAG GGG ATG AAG ATG GAG GGC TCC AGC CCG CTG AGG AGC AGC CTG GCC TCC ATG AGC GCG CAG ACC CCC TCC ACC CAC CAC CCC ATA CCC ACG TAC CCG ACC TAC TCC CTC CCC GCT GCC CAC GAG TAC GGC GGC AGC CTG TTC CAC CCG GGC AGC CTC CTG GGA GCA TCG TCC AGC TTC AAC CCC AAA AAC AAA GGC AAG GCA CGT TCC TGC ACC GAG GGC CGT GAG TGT GTG AAC TGC GGC GCC ACC TCC ACG CCT CTG TGG AGA CGC GAC AGC ACT GGA CAC TAC CTG TGC AAC GCC TGC GGC CTG TAC CAC AAG ATG AAC GGC CAG AAC AGA CCA CTC ATC AAA CCC AAA CGC AGG CTG TCT GCG GCC AGA CGA GCA GGC ACC TGC TGT GCT AAC TGT CAG ACG ACC ACT ACC ACA CTG TGG CGG CGC AAT GCA AAT GGT GAC CCA GTG TGC AAC GCC TGC GGC CTG TAC TAC AAA CTA CAT AAC GTC AAC CGG CCT CTG ACC ATG AAG AAG GAG GGA ATA CAG ACT CGC AAC AGG AAA ATG TCC AAC AAA TCC AAA AAG AGC AAG CGA GGC GGC GAC AGC TAC GAG GAG TTC TCC --- --- --- --- --- --- --- --- CCC TTC AGT GCT GCC TCT CTG GCC GGA CAC ATG TCC ATG GGC CAC TTG CCA CCT TTC AGC CAT GCT GGA --- CAC ATG CTC CCT ACA CCC ACC CCA ATC CAC CCA ACA TGG --- --- --- --- --- --- --- --- --- --- --- --- --- --- --- --- 
GaGATA2a                        ATG GAT GTG GCG GCT GAT CAG CCC CGC TGG ATG CAT --- CAC CAT GCG ATG CTG AAC GGA CAA CAC CCG GAC TCT CAT CAC CAC GGC CTG GGA CAC AAC TAC ATG GAG CCC ACG GCG CAG CTC CTG CCT CCG GAT GAG GTG GAT GTT TTC TTT AAT CAC CTG GAC TCA CAA GGA AAC CCG TAC TAC CAT AAC TCT GCG AGG GCC AGA GTG TCC TAC AGC CAG GCG CAT --- --- GCT CGT CTG ACG GGG --- --- --- --- --- CCT CAT CTC ATC CAC AGC CCG GGG CTT TCA TGG CTG GAC GGG GGG AAA GCC GCC CTG TCG GCT CAC --- CAC CAC CAC CAC CAC AAC GCC TGG TCC GTC AGC CCC TTC AGC AAG CCC AGC CTC CAC CAC GGC GGC TCC GCG TCC CCC GGC GGC CTC TCC GCC GTC TAC CCG TGC AGC AGC GGC TCC AAC GCG GCC TCC GCA TCC TCG TTA ACG CCG TCG TCC CAC TCC AGC CCG --- CAT CTG TAC GCT TTC CCC CCG ACG CCA CCA AAG GAC GTA TCA CCG GAC CCG GGG GCC GCG TCT CCC TCC --- --- --- GCC GCC AGA ATG GAC GAG AAG GAA TCT ATC AAA TAC CAC GTG TCG TTA TCG GAG GGC ATG AAG CTG GAG GAC TGC GGT CCG CTG AGG AGC AGT CTG GCC TCC ATG AGC GCG CAG ACC CCC TCC ACG CAT CAC CCC ATA GCG ACG TAT CCG ACC TAC TCG CTG CCG GCG GCG CAC GAG TAC GGC GGC AGT CTG TTC CAC CCG GGC AGC CTG CTG GGC GCG TCG TCC GGC TTC AGC TCG AGG AAC AAA --- --- --- --- --- --- --- GAG GGC CGC GAG TGT GTG AAC TGC GGA GCC ACA TCA ACA CCT CTG TGG AGA CGT GAC AGC ACG GGA CAC TAC CTG TGC AAC GCC TGT GGT CTG TAC CAC AAG ATG AAC GGC CAG AAC AGA CCG CTC ATC AAA CCC AAA CGC AGG CTG TCT GCA GCC AGA CGA GCA GGC ACC TGT TGT GCT AAC TGT CAG ACG ACA ACC ACC ACA CTC TGG CGG CGC AAC GCG AAC GGA GAC CCA GTG TGC AAC GCC TGC GGC CTC TAC TAT AAA CTG CAT AAC GTA AAC CGA CCT CTG ACC ATG AAA AAA GAG GGA ATA CAG ACA CGC AAC CGA AAA ATG TCC AAC AAG TCC AAG AAG AAC AGG CGG AGC TGC GAC AGC TAC GAG GAG TTT TCC AAG AGC TTG CAC GAG AAG AGC TCT CCT TTC GGC --- --- TCT CTG GCT GGA CAC ATG TCC ATG GGC CAC CTG CCG CCT TTC GGC CAC ACT GGA --- CAC ATG CTT CCC ACG CCC ACC CCC ATC CAC CCG TCC TTT GGG CAC CCG CAC CAC TCC AAC ATG GTG ACG GCT ATG GGC --- --- --- 
OnGATA2a                        ATG GAC GTG GCG GCC GAT CAG CAC CGC TGG GTA CAT CCC CAC GCC GTG CTG AAC --- GGA CAA CAC CCA GAC TCT CAC CAT CCC GGC CTG GGG CAC AAC TAC ATG GAG CCC ACG GCG CAG CTT CTG CCT CCG GAT GAG GTG GAT GTT TTC TTT AAT CAC CTG GAC TCA CAA GGA AAC CCA TAC TAC CCC AAC CCT GCC AGG GCC AGA GTG TCC TAC AGC CAG GCG CAC --- --- GCT CGT CTG ACG GGG ACT CAG GTC TGC CGG CCT CAT CTC CTT CAC AGC CCG GGG ATT TCG TGG CTG GAC GGG GGG AAA CCT GCC CTC TCG GCT CAC --- --- --- --- CAC CAC AAC GCC TGG GCC GTG AGC CCC TTC AGT AAG CCC AGC CTG CAC CAC CCT GGC TCT CCG TCC CCC GGC GCT CTC TCC GCC GTT TAC CCG TGC AGC AGC AGT TCA AAC ACG GTT TCA GCA TCC TCT TTA ACG CCG CCG TCC CAC TCC GGC ACT --- CAT CTG TAC ACT TTC CCC CCT ACG CCA CCC AAA GAC GTG TCG CCG GAC CCA GGG GCT GCG TCT CCG --- TCG TCC --- ACT ACC AGA ATC GAC GAG AAG GAA TCT ATC AAA TAC CAA GTG TCG CTG CCA GAG GGC ATG AAG ATG GAG GGC TCC AGT CCG CTG AGA AGC AGC CTG GCC TCT ATG AAC GCC CAG ACC CCC ACC ACC CAC CAC CCC ATA CCG ACG TAT GCT CCC TAC TCT TTC CCA GCG GCC CAC GAG TAC GGC AGC AGC CTG TTC CAC CCG GGC AGC CTG CTG GGC --- TCA TCC AGC TTC ACT CCC AAG AAC AAA GGC AAG ACA AGG TCC TGC ACC GAG GGC CGT GAG TGT GTA AAC TGT GGA GCT ACC TCT ACA CCT CTG TGG AGA CGT GAC AGC ACC GGA CAC TAC CTG TGC AAC GCC TGT GGG CTG TAC CAC AAG ATG AAT GGC CAG AAC AGA CCA CTG ATC AAG CCT AAA CGC AGG CTG TCT GCA GCC AGA CGA GCA GGC ACC TGT TGT GCT AAC TGT CAG ACG ACC ACC ACC ACA CTC TGG AGG CGT AAT GCG CAT GGG GAC CCG GTG TGC AAT GCC TGC GGC CTC TAC TAT AAA CTG CAC AAT GTG AAC CGG CCT CTG ACC ATG AAG AAG GAA GGA ATA CAG ACA CGC AAC CGC AAA ATG TCC AAC AAG TCC AAA AAG AGC AAG CGG CCC AGC GAC AGC TAC GAG GAG TTT TCA AAA AGC CTG CAC GAC AAG AGC GCT CAC TTC AGC GCC GCC TCT CTC GGT --- CAC ATG CCC ATG GGC CAC TTG CCG CCT TTT AGC CAC ACT GGA --- CAC ATG CTG CCT ACG CCC ACC CCG ATA CAC CCG TCA TTC AGC CAC CCA CAC CAC TCT AAC ATG GTA ACG GCG ATG GGG --- --- --- 
TrGATA2a                        ATG GAT GTG GCG GCG GAG CAG CCT CGC TGG ATG CAC CAT CAC GCC ATG CTG AAC --- GGT CAG CAC CCG GAC TCT CAT CAT CCC GGC CTG GGG CAC AAC TAC ATG GAG CCC ACG GCG CAG CTC CTG CCC CCA GAC GAA GTG GAT GTT TTC TTT AAT CAC CTG GAT TCG CAG GGA AAC CCG TAC TAC CAT AAC TCC GCC CGG GCC AGA GTG TCC TAC AGC CCA GCG CAC GGT CCA GCT CGC CTG ACA TCG ACT CAG GTC TGT CGG CCT CAC CTC CTC CAC AGT CCG GGG CTC TCG TGG TTG GAC GGG GGG AAA GCG GCT CTC TCG GCT CAC --- --- --- --- CAC CAC AAC GCC TGG GCC GTC AGT CCT TTC AGC AAG CCG AGC CTG CAC CCA CAC GGC TCC GCG TCC CCC GGC GGA CTC TCC GCC GTC TAC CCG TGC AGC AGC AGC TCC AAC ACG GTC TCC GCG TCT TCG TTG TCC CCG CCG TCC CAC TCC AGT CCC --- CAT CTG TAC GCT TTC CCA CCG ACG CCT CCT AAG GAC GTA TCA CCG GAC CCG GGA GCC GCG TCT CCC --- --- --- CCG GCC ACC AGA ATG GAC GAG AAG GAG TCT ATG AAA TAC CAA GTG TCT CTA ACG GAG GGG ATG AAG ATG GAG TGT TCC AGT CCG CTC CGC ACC AAC CTG GCC TCC ATG GGT GCT CAG ACC CCC TCC ACC CAC CAT CCC ATA CCG ACA TAT CCC GCC TAC ACT CTT CCA GCG GCG CAC GAG TAC GGC GGC AGC CTG TTT CAC CCC GGG AGT CTG CTG GGG TCA TCA CAC GGT TTC CCC CAC AAA AAC AAA GGG AAG ACA CGC TCC TGC ACC GAG GGT CGC GAG TGC GTT AAC TGC GGG GCC ACG TCC ACG CCG CTG TGG AGG CGT GAC AGC ACC GGG CAC TAC CTG TGC AAC GCC TGC GGG CTC TAC CAC AAG ATG AAC GGA CAG AAC AGA CCG CTG ATC AAA CCG AAA CGC AGG CTG TCG GCC GCC AGG AGA GCG GGC ACT TGC TGT GCC AAC TGT CAG ACA ACC ACC ACT ACG CTC TGG CGG CGT AAT GCT AAC GGG GAC CCT GTG TGC AAC GCC TGC GGC CTC TAC TAC AAA CTG CAC AAT GTG AAC CGG CCG CTG ACT ATG AAG AAG GAG GGA ATA CAG ACA CGG AAC CGC AAA ATG TCT AAC AAA TCC AAA AAG AAT AAG CGG TGC AGC GAC GTC TAT GAG GAC TTC CCC AAA AGC TTA CAC GAT AAG AGC TCC CCC TTC AGC ACT GCC TCT CTG GCC GGA CAC ATG TCC ATG GGC CAC CTG CCA CCT TTC AGC CAT GCC GGA --- CAC ATG CTC CCC ACC CCA ACC CCC ATA CAC CCT TCC TTT GGG CAC CCT CAC CAC TCG AAC ATG GTG ACA GCC ATG GGC --- --- --- 
OlGATA2a                        ATG GAT GTT GCG GCT GAC CAG CCC CGC TGG CTG CAT CAC CAC CCC GTG CTA AAC CAC GGA CAG CAC CCG GAC TCC CAC CAC CCT GGC CTG GGC CAC AAC TAC ATG GAG CCC GCA GCT CAG CTG CTT CCT CCA GAT GAG GTG GAC GTT TTC TTT AAC CAC CTG GAC TCG CAG GGA AAC CCG TAT TAC CAC AAC TCT GCC AGG GCC CGG GTG TCC TAC AGC CAG GCG CAC --- --- GCG CGC CTG ACG GGG ACT CAA GTG TGC CGG CCT CAT CTC CTT CAC AGT CCG GGC ATT TCC TGG CTG GAC GGG GGG AAA GCT GCT CTG TCT GCG CAC --- --- --- --- CAC CAC AAC GCC TGG GCC GTC AGC CCC TTC AGC AAG CCC AGC CTG CAC CAC CCG GGC TCC GCG TCC CCC GGC GCG CTC TCC GCC GTT TAC CCG TGC AAC AGC AAC TCC AGC GCG GTG TCC GCG TCC ACC CTG ACC CCG CCG TCC CAC CCC AGC TCC --- CAT CTG TAC GCT TTC CCC CCC ACG CCA CCA AAG GAC GTG TCT CCG GAT CCG GGG GCC GCG TCT CCG --- TGC TCC CCG GTC ACC AGG ATG GAC GAA AAG GAC TCT ATT AAA TAT CAA ATG --- --- CCC GAA AGC ATG AAG ATG GAG GGA TCC AGT CCT CTG CGG AGC AGC CTA TCC TCG ATG AGC GCC CAG ACT CCC TCC ACG CAC CAC CCC ATC CCC ACC TAC TCC CCC TAC TCC CTC CCA GCG GCC CAC GAG TAC GGC GGC AGC CTG TTC CAC CCG GGC AGC CTG CTG GGA --- TCC CCG TCC --- AGC TTC AAG AAC AAA GGC AAG ACA CGC TCC TGC ACC GAA GGC CGC GAG TGT GTG AAC TGT GGG GCA ACG TCT ACA CCT CTG TGG AGA CGT GAC AGC ACT GGA CAC TAC CTG TGC AAC GCC TGC GGC CTC TAC CAT AAG ATG AAC GGC CAG AAC AGA CCT CTC ATC AAA CCC AAA CGC AGG CTG TCT GCG GCC AGA CGA GCG GGC ACA TGC TGC GCC AAC TGT CAG ACG ACC ACC ACC ACA CTC TGG AGG CGC AAC GCG AGC GGA GAT CCG GTG TGC AAC GCC TGT GGC CTT TAC TAC AAA CTT CAT AAT GTG AAC CGG CCC CTC ACC ATG AAA AAG GAA GGG ATA CAG ACA CGC AAC AGG AAG ATG TCC AAC AAA TCT AAA AAG AGC AAG CGG GGC GGC GAC GCC TAC GAA GAG TTT ACT AAA AGC CTG CAC GAC AAG AAC TCT CCT TTC AGT GCC GCT TCT CTG GCC AGT CAC ATG TCC ATG AGC CAT TTG CAG CCT TTC AGC CAT GCT GGA --- CAC ATG CTC CCC ACG CCC ACG CCT ATA CAC CCG TCC TTC AGC CAC CCC CAC CAC TCC AAC ATG ACA CAA GCT CAG AGA GCG CCA CAG 


After deleting gaps. 1233 sites
      8   1233

PfGATA2a                        ATG GAT GTA GCG GCT GAT CAG CCC CGC TGG ATG CAT GCA GCC ATG CTG GGA CAA CAC CCG GAC TCT CAC CAC CAC GGC CTG GGT CAC AGC TAC ATG GAG CCC ACC ACA CAG CTG CTC CCT CCA GAC GAG GTG GAC GTT TTC TTT AAT CAC CTG GAC TCG CAG GGA AAC CCT TAC TAC CCA AAC ACA GCC AGG GCC AGG GTG TCC TAC AGC CAA GCG CAC GCT CGT CTG ACG GGG CCT CAT CTC CTC CAC AGC CCG GGG ATC TCA TGG CTG GAC GGA GGG AAA GCA GCC CTG TCG GCC CAC AAC GCC TGG GCC GTG AGT CCG TTC AGC AAG CCC AGC CTG CAC CAC CCG GGC TCC GCT TCC CCC GGC GCC CTC TCC GCC GTC TAC CCG TGC AGC AGC AAC TCA AAC GCG GCT ACC GCA TCT TCT TTG ACG CCG CCG TCC CAA ACC AAC TCC CAC CTG TAC ACC TTC CCC CCT ACT CCC CCG AAA GAC GTC TCC CCA GAC CCG GGA GCC ATC TCC CCT GCA GCC AGG ATG GAC GAG AAG GAA TCT ATC AAA TAC CAA TTG CCG GAC AGC ATG AAG ATG GAG GAC TCG AGT CCG CTC CGA AGC AGC CTG GCC TCA ATG AGC GCC CAG ACC CCT TCC ACG CAC CAT CCC ATA CCG ACG TAC GCC CCC TAC TCT CTC CAA GCG GCC CAC GAC TAC GGC GGC AGT CTG TTC CAC CCC GGC AGC CTG CTG GGC TCG CCC GGC ACC CAC AAG AGC AAG GAG GGC CGT GAG TGT GTA AAC TGC GGC GCC ACC TCC ACA CCC CTG TGG AGA CGG GAC AGC ACT GGA CAC TAC CTG TGC AAC GCT TGC GGC TTG TAC CAC AAG ATG AAC GGC CAG AAC AGA CCG CTC ATC AAA CCC AAA CGC AGG CTG TCG GCT GCC AGA CGA GCG GGG ACC TGC TGC GCT AAC TGT CAG ACG ACC ACC ACC ACA CTC TGG CGG CGC AAC GCA AAC GGA GAC CCG GTG TGC AAC GCC TGC GGC CTC TAC TAC AAG CTG CAT AAC GTG AAC CGG CCT CTT ACC ATG AAA AAG GAG GGG ATA CAG ACT CGC AAC CGG AAA ATG TCC AAC AAG TCC AAA AAG AGC AAG CGG GCC AGC GAC AGC TAC GAG GAG TTT TCC TCC TTC ACT TCT CTG GCC CAC ATG ACC ATG GGC CAC TTG CCA CCT TTT GGT CAC ACT GGA CAC ATG CTC CCC ACG CCC ACC CCG ATT CAC CCG TCA TTC 
TnGATA2a                        ATG GAC GTG GCG GCC GAT CAG CCC CGC TGG ATG CAC GCC GTG CTG AAC GGC CAG CAC CCG GAC TCG CAT CAC CCC GGC CTG GGG CAC GGC TAC ATG GAG CCC ACG GCG CAG CTG CTG CCC CCG GAC GAG GTG GAC GTG TTC TTT AAC CAC CTG GAC TCG CAG GGA AAC CCG TAC TAC CAC AAC TCT GCC CGG GCC AGG ATG TCC TAC AGC CCA GCG CAC GCT CGC CTG GCC GGG CCT CAC CTC CTC CAC AGT CCC GGG CTC TCC TGG CTG GAC GGG GGG AAG GCG GCT CTG TCG GCT CAC AAC GCC TGG GCC GTC AGT CCG TTC AGC AAG CCG AGC CTG CAC CCG CAC GGC TCC GCG TCC CCC GCC GGA CTC TCC GCC GTC TAC CCG GGC AGC AGC AGC TCC AAC ACG GTC TCC GCG TCC TCG CTG TCC CCG CCG TCC CAC TCC AGC CCC CAT CTG TAC GCC TTC CCA CCG ACG CCT CCT AAG GAC GTA TCA CCG GAC CCA GGA GCC GCT TCT TCC GCC GCC AGA TTG GAC GAG AAG GAA TCT ATG AAA TAC CAA GTG ACG GAG GGG ATG AAG ATG GAG TGT TCC AGC CCG CTC CGG AGC AGC CTG GCA CCC ATG GGC GCG CAG ACC CCC TCC ACC CAC CAC CCA CTA CCG ACC TAT CCC ACC TAC ACT CTC CCA GCG GCG CAC GAC TAC GGC GGC AGC TGT TTC CAC CCG GGG AGC CTG CTG GGC CCC CAC GCC CCC CAC AAA AAC AAA GAG GGT CGC GAG TGC GTC AAC TGC GGG GCC ACG TCC ACG CCG CTG TGG AGG CGC GAC AGC ACC GGC CAC TAC CTG TGC AAA CGC TGC GGG CTC TAC CAC AAG ATG AAC GGA CAG AAC AGA CCG CTG ATC AAG CCC AAG CGC AGG CTG TCG GCC GCC AGG CGA GCG GGC ACC TGC TGC GCC AAC TGT CAG ACC ACC ACC ACC ACC CTC TGG AGG CGT AAC GCC AAC GGG GAC CCC GTC TGC AAC GCC TGC GGA CTC TAC TTC AAA CTG CAC AAC GTG AAC CGG CCG CTG ACC ATG AAG AAG GAG GGA ATA CAG ACA CGG AAC CGC AAA ATG TCC AAC AAA TCC AAG AAG AAT AAG CGG TGC GGC GAC ACC TAC GAG GAA TTC CCT CCC TTC AGC TCG CTG GCC CAC ATG TCC ATG AGC CAC CTG CCG CCG TTC AGC CAC GCC GGA CAC ATG CTC CCC ACG CCC ACC CCC ATA CAC CCT TCC TTT 
PoGATA2a                        ATG GAT GTG ACG GCC GAG CAG CCG CGC TGG ATG CAC GCC GTG CTG AAC GGA CAA CAC CCG GAC TCC CAC CAC CCC GGC CTG GGC CAC AAC TAC ATG GAG CCC ACG GCG CAG CTG CTG CCT CCG GAC GAG GTG GAT GTT TTC TTT AAC CAC CTG GAC TCG CAG GGG AAC CCG TAC TAC CAC AAC TCC GCC CGG GCC AGG GTG TCC TAC AGC CAA GCG CAC GCT CGT CTG ACG GGG CCT CAT CTC ATC CAC AGC CCG GGG ATT TCA TGG CTG GAC GGG GGC AAA GCA GCC CTG TCC GCC CAC AAC GCC TGG GCT GTC AGC CCC TTC AGC AAA CCC AGC ATG CAC CAC CCG GGC TCC GCG TCC CCC GGC GGC CTC TCC GCG GTC TAC CCG TGC AGC AGC AAC TCA AAC ACG GTC TCC GCC CCG TCG TTA ACG CCG CCG TCC CAC AGC AGC CCG CAC CTG TAC GCC TTT CCC CCG ACG CCG CCA AAG GAC GTA TCG CCG GAC CCG GGG GCT TCG TCC CCA GCC ACC AGG ATG GAC GAG AAG GAC TCT ATC AAA TAC CAG GTG GCG GAG GGG ATG AAG ATG GAG GGT TCC AGT CCG CTG AGG AGC AGC CTG GCC TCC ATG AGC GCC CAG ACG CCC TCC ACC CAC CAT CCC ATA CCG ACG TAC CCC ACC TAC TCT CTA CCG GCG GCA CAC GAG TAC GGC GGC AGC CTG TTC CAC CCG GGC AGC CTG CTG GGA TCG TCC GGC ATG CAC AAA AAC AAG GAG GGC CGT GAG TGT GTA AAC TGT GGA GCC ACC TCC ACG CCT CTG TGG AGA CGT GAC AGC ACG GGA CAC TAC CTG TGC AAT GCC TGT GGG CTG TAC CAT AAG ATG AAC GGC CAA AAC AGA CCA CTC ATC AAA CCC AAG CGC AGG CTG TCC GCT GCC AGA CGA GCA GGC ACC TGC TGT GCA AAC TGT CAG ACG ACC ACC ACC ACA CTC TGG CGA CGC AAT GCA AAT GGG GAC CCT GTG TGC AAC GCC TGC GGC CTC TAC TAT AAA CTG CAT AAC GTG AAC CGG CCT CTG ACC ATG AAG AAG GAG GGG ATA CAG ACA CGC AAC CGG AAA ATG TCC AAC AAA TCT AAA AAG AGC AAG CGG TGC GGA GAC AGC TAC GAG GAG TTT ACC CCG TTC AGC TCT CTG GCC CAC ATG TCC ATG GGC CAC TTG CCA CAT TTC AGC CAC CCT GGA CAC ATG CTC CCC ACC CCC ACC CCG ATA CAC CCG TCA TTT 
CsGATA2a                        ATG GAT GTG ACG GCG GAT CAG CCT CGC TGG ATG CAC GCC GTG CTC AAC GGA CAA CAC CCG GAC TCT CAC CAC CCA GGC CTG GGT CAC AAC TAC ATG GAG CCC ACG ACG CAG CTC CTG CCT CCG GAC GAG GTG GAT GTT TTC TTT AAC CAC CTG GAC TCA CAG GGG AAC CCG TAC TAC CAC AAC TCC GCC CGG GCC AGA GTG TCC TAC AGC CAG GCT CAC GCT CGA CTG ACG GGG CCT CAC CTC ATC CAC AGC CCG GGC ATT TCG TGG CTG GAC GGG GGC AAA GCC ACG CTC TCG GCT CAC AAC GCC TGG GCC GTC AGT CCC TTC AGC AAA CCC AGC CTC CAC CAC CCG GGC TCG GCC TCC CCC GGC GGC CTC TCC GCG GTC TAC CCG TGC AGC AGC AAC TCC AAC ACC GTC TCC GCT CCG TCG TTA ACG CCG CCG TCC CAC AGC AGC CCC CAC CTG TAC ACG TTC CCC CCG ACG CCG CCG AAG GAC GTG TCG CCA GAC CCG GGC GCC GCG TCC CCC GTC AGC AGA ATG GAC GAG AAG GAA TCT ATC AAA TAC CAA ATG ACG GAG GGG ATG AAG ATG GAG GGC TCC AGC CCG CTG AGG AGC AGC CTG GCC TCC ATG AGC GCG CAG ACC CCC TCC ACC CAC CAC CCC ATA CCC ACG TAC CCG ACC TAC TCC CTC CCC GCT GCC CAC GAG TAC GGC GGC AGC CTG TTC CAC CCG GGC AGC CTC CTG GGA TCG TCC AGC AAC CCC AAA AAC AAA GAG GGC CGT GAG TGT GTG AAC TGC GGC GCC ACC TCC ACG CCT CTG TGG AGA CGC GAC AGC ACT GGA CAC TAC CTG TGC AAC GCC TGC GGC CTG TAC CAC AAG ATG AAC GGC CAG AAC AGA CCA CTC ATC AAA CCC AAA CGC AGG CTG TCT GCG GCC AGA CGA GCA GGC ACC TGC TGT GCT AAC TGT CAG ACG ACC ACT ACC ACA CTG TGG CGG CGC AAT GCA AAT GGT GAC CCA GTG TGC AAC GCC TGC GGC CTG TAC TAC AAA CTA CAT AAC GTC AAC CGG CCT CTG ACC ATG AAG AAG GAG GGA ATA CAG ACT CGC AAC AGG AAA ATG TCC AAC AAA TCC AAA AAG AGC AAG CGA GGC GGC GAC AGC TAC GAG GAG TTC TCC CCC TTC AGT TCT CTG GCC CAC ATG TCC ATG GGC CAC TTG CCA CCT TTC AGC CAT GCT GGA CAC ATG CTC CCT ACA CCC ACC CCA ATC CAC CCA ACA TGG 
GaGATA2a                        ATG GAT GTG GCG GCT GAT CAG CCC CGC TGG ATG CAT CAT GCG ATG CTG GGA CAA CAC CCG GAC TCT CAT CAC CAC GGC CTG GGA CAC AAC TAC ATG GAG CCC ACG GCG CAG CTC CTG CCT CCG GAT GAG GTG GAT GTT TTC TTT AAT CAC CTG GAC TCA CAA GGA AAC CCG TAC TAC CAT AAC TCT GCG AGG GCC AGA GTG TCC TAC AGC CAG GCG CAT GCT CGT CTG ACG GGG CCT CAT CTC ATC CAC AGC CCG GGG CTT TCA TGG CTG GAC GGG GGG AAA GCC GCC CTG TCG GCT CAC AAC GCC TGG TCC GTC AGC CCC TTC AGC AAG CCC AGC CTC CAC CAC GGC GGC TCC GCG TCC CCC GGC GGC CTC TCC GCC GTC TAC CCG TGC AGC AGC GGC TCC AAC GCG GCC TCC GCA TCC TCG TTA ACG CCG TCG TCC CAC TCC AGC CCG CAT CTG TAC GCT TTC CCC CCG ACG CCA CCA AAG GAC GTA TCA CCG GAC CCG GGG GCC GCG TCT CCC GCC GCC AGA ATG GAC GAG AAG GAA TCT ATC AAA TAC CAC GTG TCG GAG GGC ATG AAG CTG GAG GAC TGC GGT CCG CTG AGG AGC AGT CTG GCC TCC ATG AGC GCG CAG ACC CCC TCC ACG CAT CAC CCC ATA GCG ACG TAT CCG ACC TAC TCG CTG CCG GCG GCG CAC GAG TAC GGC GGC AGT CTG TTC CAC CCG GGC AGC CTG CTG GGC TCG TCC GGC AGC TCG AGG AAC AAA GAG GGC CGC GAG TGT GTG AAC TGC GGA GCC ACA TCA ACA CCT CTG TGG AGA CGT GAC AGC ACG GGA CAC TAC CTG TGC AAC GCC TGT GGT CTG TAC CAC AAG ATG AAC GGC CAG AAC AGA CCG CTC ATC AAA CCC AAA CGC AGG CTG TCT GCA GCC AGA CGA GCA GGC ACC TGT TGT GCT AAC TGT CAG ACG ACA ACC ACC ACA CTC TGG CGG CGC AAC GCG AAC GGA GAC CCA GTG TGC AAC GCC TGC GGC CTC TAC TAT AAA CTG CAT AAC GTA AAC CGA CCT CTG ACC ATG AAA AAA GAG GGA ATA CAG ACA CGC AAC CGA AAA ATG TCC AAC AAG TCC AAG AAG AAC AGG CGG AGC TGC GAC AGC TAC GAG GAG TTT TCC CCT TTC GGC TCT CTG GCT CAC ATG TCC ATG GGC CAC CTG CCG CCT TTC GGC CAC ACT GGA CAC ATG CTT CCC ACG CCC ACC CCC ATC CAC CCG TCC TTT 
OnGATA2a                        ATG GAC GTG GCG GCC GAT CAG CAC CGC TGG GTA CAT GCC GTG CTG AAC GGA CAA CAC CCA GAC TCT CAC CAT CCC GGC CTG GGG CAC AAC TAC ATG GAG CCC ACG GCG CAG CTT CTG CCT CCG GAT GAG GTG GAT GTT TTC TTT AAT CAC CTG GAC TCA CAA GGA AAC CCA TAC TAC CCC AAC CCT GCC AGG GCC AGA GTG TCC TAC AGC CAG GCG CAC GCT CGT CTG ACG GGG CCT CAT CTC CTT CAC AGC CCG GGG ATT TCG TGG CTG GAC GGG GGG AAA CCT GCC CTC TCG GCT CAC AAC GCC TGG GCC GTG AGC CCC TTC AGT AAG CCC AGC CTG CAC CAC CCT GGC TCT CCG TCC CCC GGC GCT CTC TCC GCC GTT TAC CCG TGC AGC AGC AGT TCA AAC ACG GTT TCA GCA TCC TCT TTA ACG CCG CCG TCC CAC TCC GGC ACT CAT CTG TAC ACT TTC CCC CCT ACG CCA CCC AAA GAC GTG TCG CCG GAC CCA GGG GCT GCG TCT CCG ACT ACC AGA ATC GAC GAG AAG GAA TCT ATC AAA TAC CAA GTG CCA GAG GGC ATG AAG ATG GAG GGC TCC AGT CCG CTG AGA AGC AGC CTG GCC TCT ATG AAC GCC CAG ACC CCC ACC ACC CAC CAC CCC ATA CCG ACG TAT GCT CCC TAC TCT TTC CCA GCG GCC CAC GAG TAC GGC AGC AGC CTG TTC CAC CCG GGC AGC CTG CTG GGC TCA TCC AGC ACT CCC AAG AAC AAA GAG GGC CGT GAG TGT GTA AAC TGT GGA GCT ACC TCT ACA CCT CTG TGG AGA CGT GAC AGC ACC GGA CAC TAC CTG TGC AAC GCC TGT GGG CTG TAC CAC AAG ATG AAT GGC CAG AAC AGA CCA CTG ATC AAG CCT AAA CGC AGG CTG TCT GCA GCC AGA CGA GCA GGC ACC TGT TGT GCT AAC TGT CAG ACG ACC ACC ACC ACA CTC TGG AGG CGT AAT GCG CAT GGG GAC CCG GTG TGC AAT GCC TGC GGC CTC TAC TAT AAA CTG CAC AAT GTG AAC CGG CCT CTG ACC ATG AAG AAG GAA GGA ATA CAG ACA CGC AAC CGC AAA ATG TCC AAC AAG TCC AAA AAG AGC AAG CGG CCC AGC GAC AGC TAC GAG GAG TTT TCA CAC TTC AGC TCT CTC GGT CAC ATG CCC ATG GGC CAC TTG CCG CCT TTT AGC CAC ACT GGA CAC ATG CTG CCT ACG CCC ACC CCG ATA CAC CCG TCA TTC 
TrGATA2a                        ATG GAT GTG GCG GCG GAG CAG CCT CGC TGG ATG CAC GCC ATG CTG AAC GGT CAG CAC CCG GAC TCT CAT CAT CCC GGC CTG GGG CAC AAC TAC ATG GAG CCC ACG GCG CAG CTC CTG CCC CCA GAC GAA GTG GAT GTT TTC TTT AAT CAC CTG GAT TCG CAG GGA AAC CCG TAC TAC CAT AAC TCC GCC CGG GCC AGA GTG TCC TAC AGC CCA GCG CAC GCT CGC CTG ACA TCG CCT CAC CTC CTC CAC AGT CCG GGG CTC TCG TGG TTG GAC GGG GGG AAA GCG GCT CTC TCG GCT CAC AAC GCC TGG GCC GTC AGT CCT TTC AGC AAG CCG AGC CTG CAC CCA CAC GGC TCC GCG TCC CCC GGC GGA CTC TCC GCC GTC TAC CCG TGC AGC AGC AGC TCC AAC ACG GTC TCC GCG TCT TCG TTG TCC CCG CCG TCC CAC TCC AGT CCC CAT CTG TAC GCT TTC CCA CCG ACG CCT CCT AAG GAC GTA TCA CCG GAC CCG GGA GCC GCG TCT CCC GCC ACC AGA ATG GAC GAG AAG GAG TCT ATG AAA TAC CAA GTG ACG GAG GGG ATG AAG ATG GAG TGT TCC AGT CCG CTC CGC ACC AAC CTG GCC TCC ATG GGT GCT CAG ACC CCC TCC ACC CAC CAT CCC ATA CCG ACA TAT CCC GCC TAC ACT CTT CCA GCG GCG CAC GAG TAC GGC GGC AGC CTG TTT CAC CCC GGG AGT CTG CTG GGG TCA CAC GGT CCC CAC AAA AAC AAA GAG GGT CGC GAG TGC GTT AAC TGC GGG GCC ACG TCC ACG CCG CTG TGG AGG CGT GAC AGC ACC GGG CAC TAC CTG TGC AAC GCC TGC GGG CTC TAC CAC AAG ATG AAC GGA CAG AAC AGA CCG CTG ATC AAA CCG AAA CGC AGG CTG TCG GCC GCC AGG AGA GCG GGC ACT TGC TGT GCC AAC TGT CAG ACA ACC ACC ACT ACG CTC TGG CGG CGT AAT GCT AAC GGG GAC CCT GTG TGC AAC GCC TGC GGC CTC TAC TAC AAA CTG CAC AAT GTG AAC CGG CCG CTG ACT ATG AAG AAG GAG GGA ATA CAG ACA CGG AAC CGC AAA ATG TCT AAC AAA TCC AAA AAG AAT AAG CGG TGC AGC GAC GTC TAT GAG GAC TTC CCC CCC TTC AGC TCT CTG GCC CAC ATG TCC ATG GGC CAC CTG CCA CCT TTC AGC CAT GCC GGA CAC ATG CTC CCC ACC CCA ACC CCC ATA CAC CCT TCC TTT 
OlGATA2a                        ATG GAT GTT GCG GCT GAC CAG CCC CGC TGG CTG CAT CCC GTG CTA AAC GGA CAG CAC CCG GAC TCC CAC CAC CCT GGC CTG GGC CAC AAC TAC ATG GAG CCC GCA GCT CAG CTG CTT CCT CCA GAT GAG GTG GAC GTT TTC TTT AAC CAC CTG GAC TCG CAG GGA AAC CCG TAT TAC CAC AAC TCT GCC AGG GCC CGG GTG TCC TAC AGC CAG GCG CAC GCG CGC CTG ACG GGG CCT CAT CTC CTT CAC AGT CCG GGC ATT TCC TGG CTG GAC GGG GGG AAA GCT GCT CTG TCT GCG CAC AAC GCC TGG GCC GTC AGC CCC TTC AGC AAG CCC AGC CTG CAC CAC CCG GGC TCC GCG TCC CCC GGC GCG CTC TCC GCC GTT TAC CCG TGC AAC AGC AAC TCC AGC GCG GTG TCC GCG TCC ACC CTG ACC CCG CCG TCC CAC CCC AGC TCC CAT CTG TAC GCT TTC CCC CCC ACG CCA CCA AAG GAC GTG TCT CCG GAT CCG GGG GCC GCG TCT CCG GTC ACC AGG ATG GAC GAA AAG GAC TCT ATT AAA TAT CAA ATG CCC GAA AGC ATG AAG ATG GAG GGA TCC AGT CCT CTG CGG AGC AGC CTA TCC TCG ATG AGC GCC CAG ACT CCC TCC ACG CAC CAC CCC ATC CCC ACC TAC TCC CCC TAC TCC CTC CCA GCG GCC CAC GAG TAC GGC GGC AGC CTG TTC CAC CCG GGC AGC CTG CTG GGA TCC CCG TCC AGC TTC AAG AAC AAA GAA GGC CGC GAG TGT GTG AAC TGT GGG GCA ACG TCT ACA CCT CTG TGG AGA CGT GAC AGC ACT GGA CAC TAC CTG TGC AAC GCC TGC GGC CTC TAC CAT AAG ATG AAC GGC CAG AAC AGA CCT CTC ATC AAA CCC AAA CGC AGG CTG TCT GCG GCC AGA CGA GCG GGC ACA TGC TGC GCC AAC TGT CAG ACG ACC ACC ACC ACA CTC TGG AGG CGC AAC GCG AGC GGA GAT CCG GTG TGC AAC GCC TGT GGC CTT TAC TAC AAA CTT CAT AAT GTG AAC CGG CCC CTC ACC ATG AAA AAG GAA GGG ATA CAG ACA CGC AAC AGG AAG ATG TCC AAC AAA TCT AAA AAG AGC AAG CGG GGC GGC GAC GCC TAC GAA GAG TTT ACT CCT TTC AGT TCT CTG GCC CAC ATG TCC ATG AGC CAT TTG CAG CCT TTC AGC CAT GCT GGA CAC ATG CTC CCC ACG CCC ACG CCT ATA CAC CCG TCC TTC 


Printing out site pattern counts


         8        966  P

PfGATA2a                        AAA AAA AAA AAA AAA AAA AAA AAA AAC AAC AAC AAC AAC AAC AAC AAC AAC AAG AAG AAG AAG AAG AAG AAG AAG AAT ACA ACA ACA ACA ACC ACC ACC ACC ACC ACC ACC ACC ACC ACC ACC ACC ACC ACG ACG ACG ACG ACG ACG ACT ACT ACT ACT ACT AGA AGA AGC AGC AGC AGC AGC AGC AGC AGC AGC AGC AGC AGC AGC AGC AGG AGG AGG AGG AGT AGT AGT ATA ATA ATC ATC ATC ATC ATG ATG ATG ATG ATG ATT CAA CAA CAA CAA CAA CAC CAC CAC CAC CAC CAC CAC CAC CAC CAC CAC CAG CAG CAG CAT CAT CAT CAT CCA CCA CCA CCA CCC CCC CCC CCC CCC CCC CCC CCC CCC CCC CCC CCC CCC CCG CCG CCG CCG CCG CCG CCG CCG CCG CCG CCG CCG CCG CCG CCG CCT CCT CCT CCT CCT CCT CCT CCT CGA CGA CGC CGC CGC CGG CGG CGG CGG CGG CGT CGT CTC CTC CTC CTC CTC CTC CTC CTC CTC CTG CTG CTG CTG CTG CTG CTG CTG CTG CTG CTG CTT GAA GAC GAC GAC GAC GAC GAC GAC GAC GAG GAG GAG GAG GAG GAT GAT GCA GCA GCA GCA GCA GCC GCC GCC GCC GCC GCC GCC GCC GCC GCC GCC GCC GCC GCC GCC GCC GCC GCG GCG GCG GCG GCT GCT GCT GCT GCT GCT GCT GGA GGA GGA GGA GGA GGA GGA GGC GGC GGC GGC GGC GGC GGC GGC GGC GGC GGC GGC GGG GGG GGG GGG GGG GGT GGT GTA GTA GTC GTC GTG GTG GTG GTG GTG GTT TAC TAC TAC TAC TAC TCA TCA TCA TCA TCC TCC TCC TCC TCC TCC TCC TCC TCC TCC TCC TCG TCG TCG TCG TCG TCT TCT TCT TCT TCT TCT TGC TGC TGC TGC TGC TGC TGC TGG TGT TGT TTC TTC TTC TTC TTG TTG TTG TTG TTT TTT TTT 
TnGATA2a                        ... ... ..G ..G ..G ..G ..G ..G ..A ... ... ... ... ... ... .G. .G. ..A ..A ..A ..A ... ... ... ... ..C ..C ..G G.G T.T ... ... ... ... ... ... ..G ..G C.. G.. T.. T.. T.. ..C ..C ..C ... G.C T.C ..A ..C ..G .GC G.C ... ..G .A. .AT .C. ... ... ... ... ... ... ..T G.. G.. G.. G.G ..A ... ... C.. ..C ..C ... ... C.. ... ..G C.. GCT ... ... ... C.. T.. ..A ... ..C ..G .C. .C. ... ... ... ... ... ... ... ..T ..T .C. .CG ... ... ... ..C ..C ..C ..C .AC ..G ..G ..G A.. .A. ..A ..A ... ... ... ... ... ..G ..G ..G ..T A.. .AC ..A ..C ..C ..C ... ... ... ... ... ... ... ..T ..T ..C ..C ..G ..G ..G ..G ... T.C ... ..G ... ..G ..T A.. ..C ..C ... ... ..C ..C ... ... ... ... ... ... ... ..G ..G AAC ... ... ... ... ... ... ... ... ... TGT ..G ... ... ... ... ... ... ... ..G TGT ..A ... ... ... ... ..C ... ..C ..C ..C ..G ..G C.. ..A ... ... ... ... ... ... ... ... ..G ..G ..T ..T .GA .TG TG. A.. ... ... ... CGC ..C ..C ..C ..G ... .TC ... ... ... ..C ..C ..G ..G A.. .C. .C. ..A ..A ... ... ... ..G ..G ..G ..T ..A ..C ... ... ... A.C ..G ..C ..G ..A ... A.. ..C ..C ... ... ..G ... ... ... ..T .T. C.C ..C ..C ..C C.. C.. C.T ..A ... ... ... ... ... ... ..T C.C ..C ... ... ... A.. ..C ..G ..G ..G ... G.. ... ... ... ... ... ... ... ..C ... ... ... ... ..T C.C C.. C.. G.. ..C ..C ... 
PoGATA2a                        ... ... ... ... ... ..G ..G ..G ..T ... ... ... ... ..T ..T ... .G. ..A ..A ..A ... ..A ... ... ... ..C ... ..G G.G T.C ... ... ... ... ... ..G ... ..G .TG G.. .G. T.. T.. ..C ... ... ..C ... ... ..A ..G ..G .GC C.. ... ... .A. ... ... ... ... ... ... ... ... ... .A. ... G.A G.G ... ... ... C.. ..C ... ..C ... ... ... ... ..T TCG ... ... ... C.. ... ..A ..G ..C ... ... .CG ... ... ... ... ... ... ..T ... ... .C. ... ..A ... ... ..C ... ... ... .AC ... ..G ..G A.. T.. ... ... ... ... ... ... ..G ... ..G ..T ..G G.. ... ... ... ... ..T ..A ..C ... ... ... ... ... ..A ... ..C ... .A. ..G ..G ... ... ..A ... A.G ... ... ... ..A ... ..T ... ... ... ... A.. ..A ... ... ... ... ..G ... ..G AAC A.. ... ... ... ... ... ... ... ... ... ..G ..C ... ... ... ... ..G ..T ..G .GT ... ... ... ... ... ... ..G ... ..C ..C ... ..C C.. ... A.. ... ... ... ... ..G ..T ..T ..A ... ... ... .G. .TG TG. A.. A.. ..A ... ..C ..A ..C ... ..G ... .TC ... ..G ..G ... ... ..G ..G ... ... ... ... ... ..A ... ... ..A ... ..G ... ... ..C ..C ... ... A.C ..C ... ..G ..A ... ... ..C ... ... ... ... ... ... ... ... ..T ..C ... ... ... C.G C.G A.. ..G ... ... ... ... ... ..T ... ... ..C ..C ..C ... ... C.G ..C ..G ... ... ... ... ... ... ..T ..T ..T ... ... ... ... ... ..T ..T C.. ..A ... G.. ..C ... ... 
CsGATA2a                        ... ... ... ... ... ... ..G ..G ... ... ... ... ... ..T ..T ... .G. ..A ..A ..A ..A ..A ... ... ... ..C ... ..G ..G T.C ... ... ... ... ..T ... ... ..G .A. ..G .G. T.. T.. ..C ... ... ..A ... ... ... ... ..G .G. G.. ... ... .A. ... ... ... ... ... ... ... ... ... .A. ... G.. G.G ..A ..A ... C.. ..C ..C ... ... ... ... ... ..T GCG ... ... ... C.C ... ..C ... ..C ... ..G .CC ... ... ... ... ..T .C. ... ... ... .CA ... ... ... ... ..C ..C ..C ... .AC ... ... ..G A.. T.. ... ... ... ... ... ..T ..T ... ..G ..T ..G A.. ... ... ..A ... ..A ..A ..C ..C ... ... ... ... ... ..A ..C ... ... ..G ..G ... ... ..C ... A.G ... ... ... ... A.. ..C ..A ... ..A ... A.. ... ... ... ..G ..G ..G ... ..G AAC ..C ..A ..C ..C ..C ... ... ... ... ... ..G ... ... ... ... ... ..G ..T ..G .G. ... ... ... ... ... ... ... ... ..C .TC ..C ..T C.G ... AG. ... ... ... ... ..G ... ... ... ..G A.G ..T .G. .TG .G. A.C A.. ..A ..T ..C ... ..G ..G ..C ... .TC ... ..C ..G ... ... ..G ..T ... A.. ... ... ... ..A ... ... ... ... ... ... ..A ..C ..C ..C ... A.C ... ..G ..G ..G ... ... ..C ... ..C ... ... ... ... ... ... ... ..C A.. ..C ..G C.. C.. ... ..G ... ... ... ... ..G ... ... ... ..C ... ..T ..A ..C C.G ... ..G ... ... ... ... ... ... ... ... ..T ... ... ... ... ... ... .GG C.. ..A ... A.. ..C ..C ... 
GaGATA2a                        ... ... ... ... ..G ... ... ..G ... ... ... ... ... ... ... GG. .G. ..A ... .G. ..A ... ..A ... .G. ... ... ... G.G T.T ..A ... ... ... ... ... ..A ..G .G. G.T T.. T.. T.. ... ... ... ... ... ... ..A ..G ..G GGC ... ... ... .A. .A. ... ... ... ... ... ... ..T ... .A. ... T.. G.. ..A ..A ... ... ... G.. ..C ... ... ... ... C.T GCG ... ... C.. ... ... ..C ..C ..C ... ..G .CG ... ... ... ..T ... TCG ... ..T ..T ... ... ... ..A ... ... ..C ... ... .AT ..G ..G ..G A.. T.. ... ... ... ... ... ... ... ... ..G ..T ..A T.. GGC ... ..C ... ..A ... ..C G.. ... ... ... T.. ..A ... ..C ... ... ..G ..G ... ... ..C ... A.G ... ... ... ... ..A ..T ... ..A ... ..C A.. ..G ... ..T ... ... ..G ... ..G ... ..C ... ..C ... ... ... ... ... ... ... ..G ... ... ... ... ..T ..G ..T ..G ... ... ... ... ... ... ... ... ..G CAT ..C ..C ... C.G ... ... ... ... ..G ..T ... ... T.. ..G ..G ... ..T .G. ..G AG. ... ... ..A ... ..C ... ... ..A ..G ... ..C ... ..G ... ... ... ..G ... ... ... ... ... ... ... ... ... ..A ... ..T ... ..A ..C ... ... ... ..C ..A ..G ..G ..A ... ... ..C ... ..A ... ... ... ... ... ..T ..T ..C ..C ..C ... C.G C.T ... ..A ..A ... ... ... ... ... ..T ... .GC ... ..T ..A ..G ..C ... ..G ... ... ... ... ... ..T ... ..T ..T ... ... ... ... ... ... ..T C.. ..A C.. G.. ..C ... ... 
OnGATA2a                        ... ... ... ..G ... ... ..G ... ... ... ... ..T ..T ..T C.T .GT GG. ..A ... ... ..A ... ... ... ... ... ... ... G.G C.T ... ... ... ... ... ... ... ..G ..T ..T T.. C.. T.A ..C ... ... ... ... ... ..A ..C ..G .GC ... ... ... .A. ... ... ... ... ... ... ..T ... ... .A. .A. ... G.. ..A ..A ... ... ..C ... ..C ... ... ... ... ..T GCG ... G.A ... C.. ..C ..A ... ..C ... ..G .C. ... ... ..T ... ... .C. ... ... ..T .C. ... ... ..A ... ... ..C ... ..C ..C ..G ..G ..G ... T.. ... ... ... ... ..T ..T .A. ... ..G ..T ..A ..A ..T ..A ... ... ... ..A ..C ... ..A ... ... ... ..C ... ..C ... ... ..A ... ... ... ..G ... A.. ... ... ..T A.. ..C ..T ... ... ... ... ..T T.. ... ..G ... ... ..G ..G ..G AAC ... ... ..T ..C ... ..C ... ... ... ... ..G ... ... ... ... ..T ..G ..T ..G .G. ... ..A ... ... ... ..C ... ..G ..C A.T C.T ... ..T ... A.. ... ..T ... .GT ... ..T ... ... ... ... ..T ..T .TG C.. A.. ... ..A ... ..C ... ..C ..A C.G ... .T. ... ..G ... ... ... ..G ..G ... A.. ... ... ... ... A.. ... ..A ... ..G ... ..A ..C ... ... ... A.C ..G ... ..G ..G ..T ... ... ... ... ... ... ... ... ... ..T ..T ..T ... ... ..G A.T CA. ..A ..G ..T A.. ... ... ..T ... ..T ..A ..C ... ..T ..A ... ..C ... ... ... ... ... ... ... ..T ..T ..T ..T ... ... ... ... ... ... ... C.. ..A ... G.. ... ... ... 
TrGATA2a                        ... ... ... ... ... ... ..G ..G ... ... ... ... ..T ..T ... .G. .GT ..A ..A ..A ..A ... ... ... ... ... ..G ..G G.G T.C ... ... ..T ..T ... ... ..G ..G C.. G.T T.. T.. T.. ..C ..A ..A ..C ..A T.C ..A ..C ..G .GC G.C ... ..G .A. .AT GT. .C. ... ... ..T ... .A. ..T .A. G.T ... G.G ..A ..A ... C.. ..C ... ... ... ... ... ..G C.. GCG ... ... ... C.. ... ..A ... ..C ..G .C. .C. ... ... ..T ... ..T ... ... ..T ..T .C. .CA ... ... ... ..C ... ..C ..C .AT ... ..G ... G.. .A. ..A ... ..A ... ..G ... ..T ..G ... ..G ..T A.. .AC ... ..C ... ..T ... ..T ... ... ... ... ... ..T ..T ..C ..C ... ..G ..G ..G ... ..C A.. ..C ... ..G ..T ... ..C ..T ... ... ..C ..C ... ..T ... ... ... ... ... ..G ..G AAC ... ... ..C ..C ... ... ... ... T.. ... ..G ..G ... ... ..T ... ..G ..T ..G TGT ..C ... ..A ... ... ... ..G ..T ..C ..C ..G ..G C.. ... A.. ... ... ... ... ... ... ... ..G ..T ..T ..T .GA ATG TG. A.. ... ... ... ..C ..C ..G ..C ..G ... .TC ... ... ... ..G ..T ..G ..G ... ..T ... ..A ... ..G ... ... ..G ..G ..G ..T ..A ..C ... ... TC. A.C ..G ..T ..G ..A ... ... ..C ... ... ... ... ... ... ..T ..T ... ..C ..C ..C ..G C.. C.. C.. ..A ... ... ... ..T ... ... ..T ..A ..C ... ... ... A.. ... ... ..G ... ... ... ... ... ... ... ... ..T ... ..C ... ... ..T ... ..T C.C ... C.. G.. ..C ..C ... 
OlGATA2a                        ... ..G ... ... ... ... ... ..G ... ... .G. ... ..T ... .G. ... .G. ..A ..A ... ..A ... ... ... ... ..C ... ... G.T T.T ... ..G ..A ... ... ..T ..G G.A .G. G.T C.. T.. T.. ... ..C ... ... ... ..C ..A ... ..G .G. G.. ... ... .A. ... GC. ... .A. ... ... ... ... ..T .A. ... G.. ... ... C.. ... ... ..C ... ..C ... ..C ... ..T ..T GCG ... C.. ... C.A ... ..A ... ..C ..G ..G .C. ... ..T ... ... ..T TT. ..T ... ..T .CT ... ... ... ... ... ..C ... ... .AC .AG ..G ... ... ..G ... ... ... ... ... ... ... ... ..G ..T ..A ..C ... ... ..T ... ... ..T ..C ..C ... ... ..T ... ..A ... ..C ... ... ..G ..C ..C ... ..G ... ..G ... ... ... A.. A.. ..T ... ... ..C ..C ..T ... ... ... ... ..T ..G ... ..T AAC ... ..T ... ... ... ... ..A ... ... ... ..C ..C ... ..T ... ..T ..G ... ..A .GA ... ..A ... ..A ... ... ..C ..G C.C .TC ..T ..G T.. T.. A.. ... ..A ... ... ... ... ... ... ... ..T ..G ..G .TG .G. ... ... ... ... ..C ..C ... ..G ..G ..G .TG ... ..G ... ... ... ..G ... A.. TC. ... ... ... ..A ... ... ..G ... ... ... ... ..C ... ..C ... A.C ..C ..G ..T ..G ..T ... ..C ... ... ... ... ... ..T ... ... ... ..G ..C ..C ..C ... C.T A.T ..T ..T ... ... ... ... ..T ..T ..C ..C ..T ..T ... ..C ..C ..C A.C ... ... ... ... ..T ... ..T ... ... ... ... ... ... ... ... ... C.C C.. ... A.. ..C ... ... 

    1    1    1    1    1    1    1    1    1    9    1    2    1    1    1
    1    1    1    1    1    1    1    1    4    1    1    1    1    1    1
    1    1    1    2    1    1    1    1    1    1    1    1    1    1    1
    1    1    1    1    1    1    1    1    1    1    2    1    1    1    1
    1    4    1    1    1    1    1    1    1    1    1    1    1    1    1
    1    1    1    1    1    1    1    1   10    1    1    1    1    1    1
    1    1    1    1   12    1    1    2    1    1    1    1    1    1    1
    1    1    5    1    1    1    1    1    1    1    1    1    1    1    1
    1    2    1    1    1    1    1    1    1    1    1    1    1    1    1
    1    1    1    1    2    1    1    1    1    1    1    1    1    1    1
    1    1    1    1    2    1    1    1    1    1    1    1    1    1    1
    1    2    1    1    1    1    1    1    1    1    1    1    1    1    1
    1    8    1    1    1    1    6    2    1    1    1    1    1    1    1
    1    1    3    3    1    1    1    1    1    1    1    1    1    1    4
    1    1    1    1    1    1    1    1    1    1    1    1    1    1    1
    1    2    1    1    1    1    1    1    1    1    1    1    1    1    1
    1    1    1    1    1    1    1    1    3    1    1    1    1    1    1
    1    1    1    1    1    1    1    1    1    1    1    1    1    1    1
   10    2    1    1    1    1    1    1    1    1    1    1    1    1    1
    4    1    1    1    1    1    1    1    1    1    1    1    1    1    1
    1    1    2    1    1    1    1    1    5    1    1    3    1    1    1
    1    1    1    1    1    1    1

CODONML (in paml version 4.7, January 2013)  GATA2a.nuc
Model: One dN/dS ratio for branches,  omega = 1.000 fixed

Codon frequency model: F3x4
Site-class models:  beta&w>1 (4 categories)
ns =   8  ls = 411

Codon usage in sequences
--------------------------------------------------------------------------------------------------------------
Phe TTT  3  2  4  1  3  3 | Ser TCT  6  3  4  4  6 10 | Tyr TAT  0  1  1  0  2  2 | Cys TGT  2  3  5  3  5  6
    TTC  6  8  5  7  6  7 |     TCC 14 19 18 18 18 10 |     TAC 15 13 14 15 13 13 |     TGC  8  9  6  7  7  4
Leu TTA  0  0  1  1  1  1 |     TCA  4  1  3  1  4  6 | *** TAA  0  0  0  0  0  0 | *** TGA  0  0  0  0  0  0
    TTG  4  1  1  1  0  1 |     TCG  5  6  5  6  7  3 |     TAG  0  0  0  0  0  0 | Trp TGG  5  5  5  6  5  5
--------------------------------------------------------------------------------------------------------------
Leu CTT  1  0  0  0  2  2 | Pro CCT  8  5  6  7  6 11 | His CAT  4  2  5  2  9  5 | Arg CGT  2  1  3  1  2  4
    CTC 10 10  6 10  7  6 |     CCC 14 18 12 15 13 15 |     CAC 23 27 24 25 21 24 |     CGC  4  7  4  5  5  4
    CTA  0  1  1  1  0  0 |     CCA  4  5  4  7  3  7 | Gln CAA  5  1  3  2  2  3 |     CGA  2  1  2  3  3  1
    CTG 18 22 21 18 23 21 |     CCG 16 19 22 16 17 15 |     CAG  7  8  7  8  7  7 |     CGG  5  5  4  3  2  2
--------------------------------------------------------------------------------------------------------------
Ile ATT  1  0  1  1  0  1 | Thr ACT  5  1  0  3  1  5 | Asn AAT  1  1  3  2  1  5 | Ser AGT  3  2  1  2  2  3
    ATC  4  1  3  4  4  3 |     ACC 14 14 12 10  7 12 |     AAC 18 18 18 20 19 15 |     AGC 17 16 19 20 15 18
    ATA  2  2  3  2  2  3 |     ACA  4  1  2  3  5  3 | Lys AAA  8  7  9 11  9  8 | Arg AGA  3  2  3  5  5  6
Met ATG 14 14 15 14 13 11 |     ACG  6  7 11 12  9  8 |     AAG 11 13 10  8  8 11 |     AGG  4  5  4  3  5  3
--------------------------------------------------------------------------------------------------------------
Val GTT  1  0  1  1  1  3 | Ala GCT  7  4  4  7  6  7 | Asp GAT  2  1  2  3  4  3 | Gly GGT  2  1  1  2  2  1
    GTC  2  5  3  5  2  0 |     GCC 20 22 17 15 14 14 |     GAC 14 13 11 10 10 10 |     GGC 14 12 15 20 19 14
    GTA  2  1  2  0  2  2 |     GCA  5  1  5  2  3  3 | Glu GAA  1  2  0  1  1  2 |     GGA  7  7  6  5  8  6
    GTG  5  6  7  7  6  9 |     GCG  5 10  6  5 13  6 |     GAG  9  9 12 11 11 10 |     GGG  5 10  9  4  5  8
--------------------------------------------------------------------------------------------------------------

--------------------------------------------------------------
Phe TTT  3  2 | Ser TCT  6  9 | Tyr TAT  2  2 | Cys TGT  3  4
    TTC  6  8 |     TCC 17 21 |     TAC 13 13 |     TGC  9  6
Leu TTA  0  0 |     TCA  2  0 | *** TAA  0  0 | *** TGA  0  0
    TTG  2  1 |     TCG  6  2 |     TAG  0  0 | Trp TGG  5  5
--------------------------------------------------------------
Leu CTT  1  4 | Pro CCT  8  9 | His CAT  6  7 | Arg CGT  2  1
    CTC 11  8 |     CCC 15 18 |     CAC 23 20 |     CGC  6  6
    CTA  0  2 |     CCA  7  4 | Gln CAA  1  1 |     CGA  0  1
    CTG 19 18 |     CCG 16 14 |     CAG  8 10 |     CGG  5  4
--------------------------------------------------------------
Ile ATT  0  2 | Thr ACT  4  3 | Asn AAT  4  1 | Ser AGT  5  3
    ATC  1  2 |     ACC  9  8 |     AAC 18 19 |     AGC 11 19
    ATA  3  2 |     ACA  4  4 | Lys AAA 10  9 | Arg AGA  4  3
Met ATG 15 13 |     ACG  7  7 |     AAG  9 10 |     AGG  3  5
--------------------------------------------------------------
Val GTT  2  3 | Ala GCT  6  6 | Asp GAT  3  4 | Gly GGT  4  0
    GTC  4  2 |     GCC 18 14 |     GAC 10 10 |     GGC  8 15
    GTA  1  0 |     GCA  0  2 | Glu GAA  1  5 |     GGA  6  7
    GTG  6  8 |     GCG 11 13 |     GAG 11  6 |     GGG 11  6
--------------------------------------------------------------

Codon position x base (3x4) table for each sequence.

#1: PfGATA2a       
position  1:    T:0.17518    C:0.29927    A:0.27981    G:0.24574
position  2:    T:0.17762    C:0.33333    A:0.28710    G:0.20195
position  3:    T:0.11679    C:0.47932    A:0.11436    G:0.28954
Average         T:0.15653    C:0.37064    A:0.22709    G:0.24574

#2: TnGATA2a       
position  1:    T:0.17275    C:0.32117    A:0.25304    G:0.25304
position  2:    T:0.17762    C:0.33090    A:0.28224    G:0.20925
position  3:    T:0.06569    C:0.51582    A:0.07786    G:0.34063
Average         T:0.13869    C:0.38929    A:0.20438    G:0.26764

#3: PoGATA2a       
position  1:    T:0.17518    C:0.30170    A:0.27737    G:0.24574
position  2:    T:0.18005    C:0.31873    A:0.28954    G:0.21168
position  3:    T:0.09976    C:0.45499    A:0.10706    G:0.33820
Average         T:0.15166    C:0.35848    A:0.22466    G:0.26521

#4: CsGATA2a       
position  1:    T:0.17032    C:0.29927    A:0.29197    G:0.23844
position  2:    T:0.17762    C:0.31873    A:0.28710    G:0.21655
position  3:    T:0.09489    C:0.50122    A:0.10706    G:0.29684
Average         T:0.14761    C:0.37307    A:0.22871    G:0.25061

#5: GaGATA2a       
position  1:    T:0.18735    C:0.29684    A:0.25547    G:0.26034
position  2:    T:0.17518    C:0.32117    A:0.28467    G:0.21898
position  3:    T:0.12652    C:0.43796    A:0.11679    G:0.31873
Average         T:0.16302    C:0.35199    A:0.21898    G:0.26602

#6: OnGATA2a       
position  1:    T:0.17275    C:0.30900    A:0.27981    G:0.23844
position  2:    T:0.17762    C:0.32847    A:0.28710    G:0.20681
position  3:    T:0.17275    C:0.41119    A:0.12409    G:0.29197
Average         T:0.17437    C:0.34955    A:0.23033    G:0.24574

#7: TrGATA2a       
position  1:    T:0.18005    C:0.31144    A:0.26034    G:0.24818
position  2:    T:0.18005    C:0.33090    A:0.28954    G:0.19951
position  3:    T:0.14355    C:0.43552    A:0.09489    G:0.32603
Average         T:0.16788    C:0.35929    A:0.21492    G:0.25791

#8: OlGATA2a       
position  1:    T:0.17762    C:0.30900    A:0.26764    G:0.24574
position  2:    T:0.18248    C:0.32603    A:0.28467    G:0.20681
position  3:    T:0.14599    C:0.45985    A:0.09732    G:0.29684
Average         T:0.16869    C:0.36496    A:0.21655    G:0.24980

Sums of codon usage counts
------------------------------------------------------------------------------
Phe F TTT      21 | Ser S TCT      48 | Tyr Y TAT      10 | Cys C TGT      31
      TTC      53 |       TCC     135 |       TAC     109 |       TGC      56
Leu L TTA       4 |       TCA      21 | *** * TAA       0 | *** * TGA       0
      TTG      11 |       TCG      40 |       TAG       0 | Trp W TGG      41
------------------------------------------------------------------------------
Leu L CTT      10 | Pro P CCT      60 | His H CAT      40 | Arg R CGT      16
      CTC      68 |       CCC     120 |       CAC     187 |       CGC      41
      CTA       5 |       CCA      41 | Gln Q CAA      18 |       CGA      13
      CTG     160 |       CCG     135 |       CAG      62 |       CGG      30
------------------------------------------------------------------------------
Ile I ATT       6 | Thr T ACT      22 | Asn N AAT      18 | Ser S AGT      21
      ATC      22 |       ACC      86 |       AAC     145 |       AGC     135
      ATA      19 |       ACA      26 | Lys K AAA      71 | Arg R AGA      31
Met M ATG     109 |       ACG      67 |       AAG      80 |       AGG      32
------------------------------------------------------------------------------
Val V GTT      12 | Ala A GCT      47 | Asp D GAT      22 | Gly G GGT      13
      GTC      23 |       GCC     134 |       GAC      88 |       GGC     117
      GTA      10 |       GCA      21 | Glu E GAA      13 |       GGA      52
      GTG      54 |       GCG      69 |       GAG      79 |       GGG      58
------------------------------------------------------------------------------


Codon position x base (3x4) table, overall

position  1:    T:0.17640    C:0.30596    A:0.27068    G:0.24696
position  2:    T:0.17853    C:0.32603    A:0.28650    G:0.20894
position  3:    T:0.12074    C:0.46198    A:0.10493    G:0.31235
Average         T:0.15856    C:0.36466    A:0.22070    G:0.25608

Codon frequencies under model, for use in evolver (TTT TTC TTA TTG ... GGG):
  0.00389975  0.01492121  0.00338895  0.01008827
  0.00712186  0.02724963  0.00618902  0.01842355
  0.00625820  0.02394511  0.00000000  0.00000000
  0.00456410  0.01746315  0.00000000  0.01180688
  0.00676405  0.02588058  0.00587808  0.01749793
  0.01235274  0.04726402  0.01073475  0.03195533
  0.01085474  0.04153237  0.00943296  0.02808015
  0.00791636  0.03028953  0.00687945  0.02047884
  0.00598410  0.02289634  0.00520029  0.01548027
  0.01092837  0.04181409  0.00949695  0.02827062
  0.00960310  0.03674335  0.00834526  0.02484228
  0.00700354  0.02679690  0.00608620  0.01811746
  0.00545965  0.02088969  0.00474453  0.01412358
  0.00997060  0.03814949  0.00866463  0.02579297
  0.00876148  0.03352315  0.00761388  0.02266509
  0.00638974  0.02444841  0.00555280  0.01652964


Nei & Gojobori 1986. dN/dS (dN, dS)
(Note: This matrix is not used in later ML. analysis.
Use runmode = -2 for ML pairwise comparison.)

PfGATA2a            
TnGATA2a             0.1109 (0.0825 0.7445)
PoGATA2a             0.1195 (0.0580 0.4855) 0.0878 (0.0580 0.6602)
CsGATA2a             0.1047 (0.0584 0.5579) 0.0890 (0.0639 0.7185) 0.0629 (0.0245 0.3891)
GaGATA2a             0.1142 (0.0593 0.5191) 0.1187 (0.0741 0.6239) 0.1191 (0.0527 0.4425) 0.1170 (0.0553 0.4723)
OnGATA2a             0.0946 (0.0550 0.5820) 0.0987 (0.0747 0.7563) 0.0971 (0.0493 0.5074) 0.0784 (0.0470 0.5991) 0.1583 (0.0652 0.4123)
TrGATA2a             0.0927 (0.0735 0.7930) 0.1135 (0.0353 0.3115) 0.0651 (0.0439 0.6751) 0.0762 (0.0521 0.6833) 0.0955 (0.0632 0.6614) 0.0746 (0.0591 0.7926)
OlGATA2a             0.0947 (0.0619 0.6538) 0.0929 (0.0698 0.7518) 0.0632 (0.0435 0.6882) 0.0586 (0.0435 0.7417) 0.1016 (0.0652 0.6416) 0.0799 (0.0556 0.6961) 0.0647 (0.0590 0.9123)


TREE #  1:  (1, 2, ((3, (7, 8)), (5, (4, 6))));   MP score: 761
check convergence..
lnL(ntime: 13  np: 17):  -4735.151883      +0.000000
   9..1     9..2     9..10   10..11   11..3    11..12   12..7    12..8    10..13   13..5    13..14   14..4    14..6  
 0.410844 0.507440 0.000004 0.000004 0.226226 0.000004 0.419540 0.469745 0.038960 0.268406 0.000004 0.283626 0.295023 2.539906 0.984705 0.114270 1.043496

Note: Branch length is defined as number of nucleotide substitutions per codon (not per neucleotide site).

tree length =   2.91983

(1: 0.41084, 2: 0.50744, ((3: 0.22623, (7: 0.41954, 8: 0.46975): 0.00000): 0.00000, (5: 0.26841, (4: 0.28363, 6: 0.29502): 0.00000): 0.03896): 0.00000);

(PfGATA2a: 0.41084, TnGATA2a: 0.50744, ((PoGATA2a: 0.22623, (TrGATA2a: 0.41954, OlGATA2a: 0.46975): 0.00000): 0.00000, (GaGATA2a: 0.26841, (CsGATA2a: 0.28363, OnGATA2a: 0.29502): 0.00000): 0.03896): 0.00000);

Detailed output identifying parameters

kappa (ts/tv) =  2.53991

Parameters in M8 (beta&w>1):
  p0 =   0.98470  p =   0.11427 q =   1.04350
 (p1 =   0.01530) w =   1.00000


dN/dS (w) for site classes (K=4)

p:   0.32823  0.32823  0.32823  0.01530
w:   0.00000  0.00218  0.19169  1.00000

dN & dS for each branch

 branch          t       N       S   dN/dS      dN      dS  N*dN  S*dS

   9..1       0.411    982.8    250.2   0.0789   0.0407   0.5151   40.0  128.9
   9..2       0.507    982.8    250.2   0.0789   0.0502   0.6363   49.4  159.2
   9..10      0.000    982.8    250.2   0.0789   0.0000   0.0000    0.0    0.0
  10..11      0.000    982.8    250.2   0.0789   0.0000   0.0000    0.0    0.0
  11..3       0.226    982.8    250.2   0.0789   0.0224   0.2837   22.0   71.0
  11..12      0.000    982.8    250.2   0.0789   0.0000   0.0000    0.0    0.0
  12..7       0.420    982.8    250.2   0.0789   0.0415   0.5261   40.8  131.6
  12..8       0.470    982.8    250.2   0.0789   0.0465   0.5890   45.7  147.4
  10..13      0.039    982.8    250.2   0.0789   0.0039   0.0489    3.8   12.2
  13..5       0.268    982.8    250.2   0.0789   0.0266   0.3365   26.1   84.2
  13..14      0.000    982.8    250.2   0.0789   0.0000   0.0000    0.0    0.0
  14..4       0.284    982.8    250.2   0.0789   0.0281   0.3556   27.6   89.0
  14..6       0.295    982.8    250.2   0.0789   0.0292   0.3699   28.7   92.6


Naive Empirical Bayes (NEB) analysis
Time used:  0:49
