# Supplementary material for: Origin and evolution of GATA2a and GATA2b in teleosts: insights from tongue sole, Cynoglossus semilaevis
Source: PeerJ. 2016 Mar 21;4:e1790. doi: 10.7717/peerj.1790 (PMC4806627; doi:10.7717/peerj.1790)
Supplement: Data S1 — The raw data of PAML and qRT-PCR [file peerj-04-1790-s007.zip › GATA2b-out-M0,3,1,2,7,8.txt]

Before deleting alignment gaps
      8   1404

GaGATA2b                        ATG GAG GTC GCA GCA GCC GAT --- CAG TCT CGG TGG ATG GCG CAT CAT CAC GCC GTG CTG AAC GGC CAG CAC CCG GAC TCA CAC CAC CAC GGT CTG AGC CAC AAC TAC ATG GAG CCC ATG GCG CCT TTA CTG CCC CAG GAC GAA GTT GAC ATG TTT CTC AAC CAC TTG GAC TCT CAA GGG AAC CCC TAC TAC GCC AAC TCC CGG GCA AGG GTC ACG TAC AGC CAA GCA CAC GCT CGC CTC ACA GGG AAC CAG --- GGT TTG GCG AAC CTC ATC CAC AGC CCC GGT ATT CCC TGG CTG GAC CCC GGA AAA GCT GCC CTC TCT GCG GCT CAC CAC CAC AAC GCC TGG GCG GTC AGC CAC TTC AGC AAA CCC GGT CTG CAC CCC GCC GGC TCC GGC TAC CCC TGC AGC AGC AGC ACC GGC ACG GCG CCG GTC TCG TCG CTC ACG --- --- GTG TCC CAC TCC AAC GCG CAC CTC TAC AGC TTC CCC CCC ACC CCC CCG AAA GAC GTG TCC CCG GAC CCC GGC CCT ACG TCT CCG ACC TCC AGC GCC ACC AGA ATG GAC GAG AAG --- GAG TCG ATC AAG --- --- TAC CAA GTG CAG CTC ACG GAC GGC ATG AAG ATG GAG AGC TGC AGT CCG CTG CGC GGA GGC CTG GCC --- --- --- --- TCG ATG AAC GGC CAG GGC CCG --- ACC ACG CAC CAC CCG ATC CCC ACC TAC CCC GGC TAC TCT CTG CAT GCA CCC CAC GAG TAC AGC GGC AGC CTC TTC CAC CCC GGC AGC CTG CTC GGC GGA TCC TCT TCC AGC TTT ACG CCG AAA TGC AAG AGC AAG GCT CGG TCG AGC TCA GAG GGC CGT GAA TGT GTG AAC TGC GGC GCC ACC TCC ACC CCT CTG TGG CGA AGA GAC GGC ACC GGA CAC TAC CTG TGC AAC GCC TGC GGA CTG TAC CAC AAG ATG AAC GGC CAG AAC CGA CCT CTT ATC AAG CCC AAA CGC AGA CTG TCC GCG GCC CGG CGC GCC GGC ACC TGC TGC GCG AAC TGC CAG ACC ACC ATC ACC ACG CTG TGG AGG CGC AAC GGG AAC GGC GAC CCG GTG TGC AAC GCC TGC GGC CTT TAC TAC AAA CTG CAC AAT GTC AAC AGA CCC CTG ACC ATG AAG AAA GAA GGC ATC CAG ACA CGC AAC CGC AAG ATG TCC AGC AAG TCC AAG AGG AAC AAG CGA GGG GGG GAC GGC TTC GAC GAG CTA TCC AAG TGC ATG CAG GAC AAG GTT TCC CCC TTC GGC GGC GGA CCC GGG CTC ACT AGC CAC ATG ACC CAC ATG GGT CAC CTG CCC CCC TTC AGC CAC ACG GGA CAC ATG CTG CCC ACT CCC ACG CCC ATT CAC CCT TCA TTC GGT CAC CCA CAC CAC TCC AAT CGC TCT CCG GTC TGG GCC GAG CCC CTG 
TrGATA2b                        ATG GAG GTC GCA GCG GCT GAT --- CAA TCT CGG TGG ATG GCG CAC CAT CAC GCA GTG CTG AAC GGC CAG CAC CCG GAC TCT CAC CAC CAC AGT CTG AGC CAC AAC TAC ATG GAA CCC ATG GCG CCC TTA CTA CCC CAG GAC GAA GTT GAC ATG TTT CTG AAC CAC TTG GAT TCT CAA GGG AAC CCG TAC TAC ACC AAC TCC CGG GCC AGG GTC ACG TAC AGC CAA GCG CAC GCT CGC CTT ACT GGG AAC CAG GTT TGC CGA CCA CAC CTC ATC CAC AGC CCC GGT ATT CCT TGG CTT GAC CCC GGG AAA GCA GCC CTG TCC GCC GCC CAC CAC CAC AAC GCA TGG GCG GTC AGC CAC TTC AGC AAA CCC AGT CTG CAC GGC GCT GGC TCC GGC TAC CCC TGC AGC AGC ACC ACC GGC ACG GCT CCG GTC TCG TCG CTC ACT CCG --- GCG TCT CAC TCA AGC CCG CAC CTC TAC AGC TTC CCC CCT ACA CCC CCG AAA GAC GTG TCC CCA GAC CCC GGA CCA ACT TCC CCC ACC TCC ACT TCG ACC AGA ATG GAT GAC AAA --- GAG TCG ATC AAG --- --- TAC CAA GTA CCG CTG ACA GAC GGG ATG AAA ATG GAG AGC TGT AGC CCC CTG CGC AGC GGC CTG GCA --- --- --- --- TCC ATG AAT GGC CAG GCC TCG --- GCC ACC CAT CAT CCC ATC CCG ACC TAT CCG GCC TAC TCT CTG CCG --- CCC CAC GAG TAC GGC GGC AGT CTC TTC CAC CCA GGC AGC CTG CTT GGC GGG TCC TCC TCC AGC TTT ACG CCT AAA TGC AAA AGC AAA GCC CGG TCG ACC TCA GAG GGC CGT GAA TGT GTA AAC TGC GGT GCC ACC TCC ACT CCC CTG TGG CGA CGG GAT GGT ACC GGT CAC TAC TTG TGC AAC GCC TGT GGA TTG TAC CAC AAG ATG AAT GGG CAG AAC AGA CCC CTT ATC AAG CCC AAA AGA CGA CTG TCG GCC GCT AGA CGC GCA GGC ACC TGC TGC GCA AAC TGC CAG ACC ACC ACC ACC ACC CTG TGG CGG CGC AAC GGG AAC GGG GAC CCG GTG TGT AAC GCC TGC GGC CTT TAC TTC AAA CTG CAC AAT GTC AAC AGA CCC CTG ACC ATG AAG AAA GAA GGA ATT CAG ACT CGC AAC CGT AAG ATG TCC AGC AAG TCC AAG AGA AAC AAG CGT GTG GGG GAC AGC TTC GAC GAG CTG TCC AAA TGC ATG CAG GAC AAG TCG TCT CCT TTC GGT GGT GCA CCA GGC CTT ACC AGC CAC ATG GCC CAC ATG GGT CAC CTA CCC CCG TTC TCC CAC TCC GGA CAC ATG CTG CCC ACT CCC ACG CCC ATT CAC CCT TCC TTC GGT CAC CCC CAC CAC TCC AAT CGC TCG CCT GTC TGG GCT GAA CCT CAC 
PfGATA2b                        ATG GAG GTC GCA GCG GCG GAT --- CAG TCG CGG TGG ATG GCG CAC CAT CAT GCG GTA CTG AAC GGC CAG CAC CCG GAT TCC CAT CAC CAC AGT CTG AGC CAC AAC TAC ATG GAA CCG ATG GCG CCT TTG CTG CCC CAG GAC GAG GTT GAC ATG TTT CTG AAC CAC TTG GAC TCC CAA GGG AAT CCT TAC TAC ACC AAC TCC CGG GCG AGG GTG ACG TAC AGC CAG GCA CAC GCT CGC CTC ACT GGA AAC CAG GTT TGC CGG CCA CAC CTC ATC CAC AGC CCC GGC ATC CCC TGG CTG GAC CCC GGG AAA GCC GCC CTG TCC GCC GCG CAC CAC CAC AAC GCA TGG GCG GTC AGC CAC TTT AGC AAA CCC GGC CTC CAC CCC GCC AGC TCC GGA TAC CCG TGC AGC AGC AGC GCC GGC ACG GCC TCC GTG TCC TCG CTC ACC CCC --- GCG TCC CAC TCC AGC CCG CAC CTC TAC AGC --- --- --- --- --- --- --- --- --- --- --- --- --- --- --- --- --- --- --- --- --- --- --- AGG ATG GAC GAG AAG --- GAC TCG ATC AAG --- --- TAC CAG GTG CCG CTG ACG GAC GGC ATG AAG ATG GAG AGC TGC AGC CCG CTC CGC GGC GGC CTG GCC --- --- --- --- TCC ATG AAC GGC CAG GCC GCG --- GCC ACT CAT CAC CCC ATT CCG ACC TAC CCG GCC TAC TCG CTC CCC ACG CCC CAC GAA TAC AGT GGC AGC CTC TTC CAC CCG GGC AGC CTG CTC GGC GGC TCT TCC TCC AGC TTT ACG CCC AAA TGC AAA AGC AAA GCC AGG TCG AGC TCA GAG GGG CGA GAG TGC GTG AAC TGC GGC GCC ACG TCC ACC CCT CTG TGG CGG CGG GAC GGC ACC GGC CAC TAC CTG TGC AAC GCC TGT GGA CTG TAC CAC AAG ATG AAC GGC CAG AAT CGA CCG CTC ATC AAG CCC AAG CGG AGA CTG TCT GCT GCG AGA CGT GCA GGC ACC TGC TGT GCG AAC TGC CAG ACC ACC ACC ACC ACC CTG TGG AGG CGC AAC GGG AAC GGA GAC CCG GTG TGT AAT GCC TGC GGC CTC TAC TTC AAA CTA CAC AAT GTC AAC AGA CCC TTG ACC ATG AAG AAG GAA GGC ATC CAG ACG CGC AAC CGC AAG ATG TCC AGC AAG TCC AAG AGG AAC AAG CGG GCG GGG GAC GGC TTT GAT GAG CTC TCC AAG TGC ATG CAG GAC AAG GCC TCG CCC TTT GGA GCC GCG CCG GGC CTC ACC AGC CAC ATG ACC CAC ATG GGT CAC CTT CCG CCC TTC AGC CAC TCG GGA CAC ATG CTG CCC ACC CCC ACG CCC ATT CAC CCG TCA TTC GGT CAC CCG CAC CAC TCC AAT CGG TCG CCT GTC TGG GCC GAG CCT CAC 
OlGATA2b                        ATG GAG GTC GCA GCG GCA GAC --- CAG TCT CGG TGG ATG GCG CAC CAT CAT GCA GTT CTG AAT GGC CAG CAC CCG GAC TCT CAC CAT CAC AGT CTG AGT CAC AAC TAC ATG GAG CCC ATG GCG CCT TTG CTG CCC CAG GAT GAA GTT GAC ATG TTT CTG AAC CAC TTG GAC TCT CAA GGG AAT CCG TAC TAC ACC AAC TCC AGG GCA AGG GTT ACA TAC AGC CAA GCG CAC GCT CGC CTC ACT GGG AAT CAG GTT TGC CGG CCG CAC CTC ATT CAC AGT CCC GGT ATC CCT TGG CTA GAC CCC GGG AAA GCT GCG CTC TCT GCG GCG CAC CAC CAT AAC GCA TGG GCG GTC AGC CAC TTC AGC AAA CCC GGC CTT CAC CCC GCT GGC TCC GGC TAC CCG TGC AGC AAC AGC ACC GGC ACA GCG TCC GTG TCT TCG CTC ACT CCA --- GCC TCG CAC TCA AGC CCG CAC CTC TAC AGC TTC CCC CCA ACC CCA CCG AAA GAC GTA TCC CCA GAC CCA GGT CCC ACC TCC CCG ACT TCC ACC TCG ACC AGG ATG GAC GAA AAG --- GAG TCG GGC AAG --- --- TAT CAG --- --- CTG ACG GAC GGC ATG AAA ATG GAG AGC TGT AGT CCG CTC CGC AGC GGC CTG GCC --- --- --- --- TCC ATG AAC AGC CAG GCT CCA --- GCC ACG CAC CAC CCC ATC CCA ACG TAC CCG GCA TAC ACC CTG CCT ACA CCC CAC GAG TAC AGC GGC AGC CTC TTC CAC CCC GGC AGC CTG CTC GGC GGC TCT TCC TCC AGC TTC ACG CCC AAA TGC AAA AGC AAA GCC AGG TCG AGC TCA GAG GGT CGT GAA TGT GTC AAC TGC GGT GCC ACT TCC ACC CCT TTG TGG CGG CGG GAT GGC ACT GGT CAC TAC CTG TGC AAC GCC TGC GGA CTG TAC CAC AAG ATG AAT GGC CAG AAT CGA CCA CTT ATC AAG CCC AAA CGA AGA CTG TCC GCT GCC CGG CGC GCA GGC ACC TGC TGT GCA AAC TGC CAG ACC ACC ACC ACC ACT CTT TGG AGG CGC AAC GGG AAC GGA GAC CCG GTG TGT AAC GCC TGC GGC CTT TAC TTT AAA TTG CAC AAT GTC AAC AGA CCC TTG ACC ATG AAG AAA GAA GGC ATC CAG ACA CGC AAC CGC AAA ATG TCC AGC AAG TCC AAG AGG AAC AAG CGG GGA GGG GAC AGC TTT GAC GAG CTC TCC AAA TGC ATG CAG GAC AAG GCC TCT CCC TTT GGA GCT GCA CCC AGT CTC ACC AGC CAC ATG ACC CAC ATG GGT CAC CTT GGC CCC TTC AGC CAC TCG GGA CAC ATG CTG CCC ACT CCC ACG CCC ATT CAC CCT TCA TTT GGT CAC CCC CAT CAC TCC AAC CGC TCG CCT GTC TGG GCT GAG CCT CAC 
PoGATA2b                        ATG GAG GTC GCA GCG GCC GAT --- CAG TCT CGG TGG ATG GCG CAC CAT CAC GCT GTG CTG AAC AGC CAG CAC CCG GAC TCT CAC CAC CAC AGC CTG AGC CAC AAC TAC ATG GAG CCC ATG GCG CCT TTG CTG CCC CAG GAC GAG GTG GAC ATG TTT CTG AAC CAC TTG GAC TCT CAG GGG AAC CCT TAC TAC ACC AAC TCC CGA GCA AGG GTC ACC TAC AGC CAA GCG CAC GCT CGT CTC GCT GGG AAC CAG GTT TGC CGA CCA CAC CTC ATT CAC AGT CCC GGG ATT CCC TGG CTG GAC CCC GGC AAA GCT GCC CTG TCC GCT GCG CAC CAC CAC AAC GCA TGG GCG GTC AGT CAC TTC AGC AAA CCC GGC CTT CAC CCC ACC GGC TCC GGC TAC CCC TGC AGC AGC AAC ACC GGC ACG GCT CCC GTG TCG TCG CTA ACT CCG --- GCG TCC CAC TCT AGC CCG CAC CTC TAC AGT TTC CCC CCG ACC CCT CCG AAA GAC GTG TCG CCG GAC CCC GGC CCC ACC TCC CCG ACC TCA ACT TCG ACC AGG ATG GAC GAG AAG --- GAG TCG ATC AAG TCT --- TAC CAG GTG CCG CTG ACG GAC GGC ATG AAA ATG GAG AGC TGT AGT CCG CTG CGC AGC GGC CTG GCC --- --- --- --- TCG ATG AAC AGC CAG --- --- --- GCC ACG CAT CAC CCC ATC CCG ACC TAT CCG GCC TAC TCT CTG CCG ACA CCA CAC GAG TAC AGC GGC AGC CTC TTC CAC CCC GGC AGC CTG CTC GGC GGG --- --- TCC AGC TTC ACG CCC AAG TGC AAA AGC AAA GCC AGA TCG AGC TCA GAG GGC CGG GAA TGT GTA AAC TGC GGT GCC ACC TCA ACC CCT CTT TGG CGA CGG GAC GGT ACC GGC CAC TAC CTG TGC AAC GCC TGC GGA CTG TAT CAC AAG ATG AAC GGC CAG AAC CGA CCC CTC ATC AAG CCC AAA CGC AGA CTG TCC GCT GCG AGA CGT GCA GGC ACC TGC TGC GCA AAC TGC CAG ACC ACC ACC ACC ACC CTG TGG AGG CGC AAC GGG AAC GGA GAC CCG GTG TGT AAC GCC TGC GGC CTT TAC TTT AAA CTG CAC AAT GTT AAC AGA CCC CTG ACC ATG AAG AAG GAA GGC ATC CAG ACA CGC AAC CGC AAG ATG TCC AGC AAG TCC AAG AGG AAC AAG CGA ACA GGG GAC GGC TTT GAC GAG CTG TCC AAG TGC ATG CAC GAC AAG GCC TCT CCC TTC GGT GGT GCA CCC GGC CTC ACC AGC CAC ATG ACC CAC ATG GGT CAC CTG CCC CCC TTC AGC CAC TCG GGA CAC ATG CTG CCT ACT CCC ACG CCT ATT CAT CCT TCA TTC GGT CAC CCC CAC CAC TCC AAC CGC TCG CCA GTC TGG GCC GAG CCT CAC 
CsGATA2b                        ATG GAG GTC GCA GCC GCC GCT GAT CAG TCT CGG TGG ATG GCG CAC CAT CAC GCC GTG CTG AAC AGC CAG CAC CCG GAC TCT CAC CAC CAC AGT CTA AGC CAC AAC TAC ATG GAG CCC ATG GCG CCG TTG CTC CCG CAA GAC GAA GTG GAC ATG TTT CTG AAC CAT TTG GAC TCT CAG GGG AAC CCT TAC TAC ACC AAC TCC CGG GCC AGG GTC ACC TAC AGC CAG GCG CAC GCT CGG CTC ACA AGC AAC CAG GTC TGC CGA CCA CAC CTC ATC CAC AGC CCA GGA ATC CCC TGG CTG GAC CCG GGC AAA GCC GCT CTG TCT GCA GCG CAC CAC CAT AAC GCA TGG GCT GTC GGC CAC TTC AGC AAA CCC GGC CTG CAC CCC ACC AGC TCC GGT TAC CCC TGC AGC AGT AAC ACC GGC ACG GCT CCG GTG TCG TCT CTG ACG CCG GCG CAC TCC CAC TCC AGT CCG CAC CTC TAC AGT TTC CCC CCA ACA CCT CCC AAA GAC GTG TCT CCA GAC CCG GGC CCC ACG TCG CCA ACC TCC ACA TCC ACC AGG ATG CAG GAC GAG AAG GAG TCC ATC AAG TCA TCC TAC CAG ATG CAG CTG ACG GAC GGC ATG AAA ATG GAG AGT TGT AGC CCT CTG CGC AGC GGC CTT GCT GCT GCT GCC GCC TCC ATG AAC GGC CAG GCC GCT GCG GCC ACG CAC CAT CCT ATC CCG ACC TAT CCG GCC TAC CCT CTG CAC GCG CCT CAC GAC TAC AGC GGC AGC CTC TTC CAC CCG GGC AGC CTG CTG GGT GCG TCC TCC TCC AGT TTT ACG CCC AAG TGC AAA AGC AAA GCC AGA TCA AGC TCA GAG GGC CGT GAG TGC GTG AAC TGT GGC GCC ACC TCC ACC CCT TTG TGG CGA CGG GAC GGC ACC GGA CAC TAC CTG TGC AAC GCC TGC GGA CTC TAC CAT AAG ATG AAC GGG CAG AAC CGG CCG CTC ATC AAG CCC AAA CGC AGA CTG TCC GCA GCC AGA CGT GCA GGC ACC TGC TGC GCA AAC TGC CAG ACC ACT ACC ACC ACC CTG TGG AGG CGC AAT GGG AAC GGA GAC CCG GTG TGC AAC GCC TGC GGA CTT TAC TTT AAA CTG CAC AAT GTT AAC AGA CCC CTG ACC ATG AAG AAG GAG GGC ATC CAG ACA CGC AAC CGC AAG ATG TCC AGC AAG TCC AAG AGG AAC AAA CGA ACA GGA GAC GGC TTT GAC GAG CTG TCC AAA TGC ATG CAG GAC AAG TCC TCT CCA TTC GGC GCA GCG CCG GGC CTC ACC AGC CAC ATG ACC CAC ATG GGT CAC TTG CCC CCC TTC AGC CAT TCG GGA CAC ATG CTT CCC ACT CCA ACG CCA ATC CAC CCT TCC TTC GGT CAC CCC CAT CAC TCC AAT CGC TCG CCG GTC TGG GCC GAG CCT CAC 
TnGATA2b                        ATG GAG GTC GCA GCG GCT GAT --- CAG TCT CGG TGG ATG GCG CAC CAT CAC GCA GTG CTG AAC GGC CAG CAC CCG GAC TCT CAC CAC CAC AGT CTG AGC CAC AAC TAC ATG GAG CCA ATG GCG CCC TTA CTG CCC CAG GAC GAA GTT GAC ATG TTT CTG AAC CAC TTG GAT TCT CAA GGG AAC CCG TAC TAC ACC AAC TCC CGG GCA AGG GTC ACG TAC AGC CAA GCG CAC GCT CGC CTC ACT GGG AAC CAG GTC TGC CGG CCA CAC CTC ATC CAC AGC CCC GGT ATT CCT TGG CTT GAC CCC GGG AAA GCT GCC CTG TCC GCC GCC CAC CAC CAC AAC GCA TGG GCG GTC AGC CAC TTC AGC AAG CCC AGC CTG CAC GGC GCC GGC TCC GGC TAC CCC TGC AGC AGC AGC ACC GGC ACG GCT CCG GTG TCG TCG CTC ACC CCG --- GCG TCT CAC TCC AGC CCG CAC CTC TAC AGC TTC CCC CCT ACA CCC CCG AAA GAC GTG TCC CCA GAC CCC GGC CCC ACC TCC CCC ACC TCC ACC TCG ACC AGG ATG GAT GAC AAA --- GAG TCG ATC AAG --- --- TAC CAA GTC CCG CTG ACA GAC GGG ATG AAA ATG GAG AGC TGC AGC CCT CTG CGC AGC GGC CTG GCC --- --- --- --- TCC ATG AAC AGC CAG GCC TCG --- GCC ACC CAT CAC CCC ATC CCG ACC TAC CCG GCC TAT TCT CTG CCG --- CCC CAC GAG TAC GGC GGC AGT CTC TTC CAC CCA GGC AGC CTG CTT GGC GGG ACC TCC TCC AGC TTT ACG CCT AAA TGC AAA AGC AAA GCC CGG TCG AGC TCA GAG GGC CGT GAA TGT GTA AAC TGC GGT GCC ACC TCC ACT CCC CTG TGG CGA CGG GAC GGT ACC GGT CAC TAC TTG TGC AAC GCC TGT GGA TTG TAC CAC AAG ATG AAT GGG CAG AAC AGG CCT CTT ATC AAG CCC AAA AGA CGA CTG TCC GCC GCC AGA CGC GCC GGC ACC TGC TGC GCA AAC TGC CAG ACC ACC ACC ACC ACC CTG TGG CGG CGC AAC GGC AAC GGA GAC CCG GTG TGT AAC GCC TGC GGC CTC TAC TTC AAA CTG CAC AAT GTC AAC AGG CCC CTG ACC ATG AAG AAA GAA GGA ATC CAG ACA CGC AAC CGT AAG ATG TCC AGC AAG TCC AAG AGA AAC AAG CGG GTG GGG GAC AGC TTC GAT GAG CTG TCC AAA TGC ATG CAG GAC AAG TCG TCT CCT TTT GGT GGT GCA CCG GGC CTC ACC AGC CAC ATG GCC CAC ATG GGT CAC CTA CCC CCG TTC TCC CAC TCC GGA CAC ATG CTG CCC ACT CCC ACG CCC ATT CAC CCG TCG TTC GGT CAC CCC CAC CAC TCT AAT CGC TCG CCC GTC TGG GCC GAA CCT CAC 
OnGATA2b                        ATG GAG GTC GCA GCG GCA GAT --- CAG TCT CGG TGG ATG GCG CAC CAT CAT GCT GTG CTG AAC GGT CAG CAC CCG GAC TCT CAC CAC CAC AGC CTG AGC CAC AAC TAC ATG GAG CCC ATG GCG CCT TTA CTG CCG CAG GAC GAG GTT GAT ATG TTT CTG AAC CAC TTG GAC TCT CAA GGG AAC CCC TAC TAC ACC AAC TCC CGA GCA AGG GTC ACC TAC AGC CAA GCA CAC GCT CGC CTC ACT GGG AAC CAG GTC TGC CGG CCA CAC CTC ATC CAC AGC CCC GGT ATT CCC TGG CTG GAC CCC GGG AAA GCA GCA CTG TCT GCT GCA CAC CAC CAC AAC GCA TGG GCG GTC AGC CAC TTC AGC AAA CCC GGC CTT CAC CCA GCC GGC TCC GGC TAC CCC TGC AGT AGC AGC ACC GGC ACC GCT CCG GTA TCT TCG CTC ACT CCA --- GCG TCG CAT TCC AGC CCG CAC CTG TAC AGT TTC CCC CCA ACC CCT CCC AAA GAC GTG TCC CCG GAC CCC GGC CCT ACC TCT CCG ACC TCC ACC TCA ACT AGG ATG GAC GAG AAG --- GAG TCG ATA AAA --- --- TAC CAA GTG CCG CTG ACG GAC GGC ATG AAA ATG GAG AGC TGT AGT CCG CTC CGC AGC GGC CTG GCC --- --- --- --- TCG ATG AAC AGC CAG GCC CCA --- GCC ACG CAT CAC CCT ATC CCA ACC TAC CCG GCC TAC TCT CTC CCT ACA CCT CAC GAA TAC GGC GGC AGT CTC TTC CAC CCC GGC AGC CTG CTC GGC GGG TCC TCG TCC AGC TTT ACG CCC AAA TGC AAA AGC AAA GCC AGA TCG AGC TCA GAG GGC CGT GAA TGT GTA AAC TGT GGT GCC ACA TCC ACC CCG CTG TGG CGG CGG GAC GGT ACC GGC CAC TAC CTG TGC AAC GCC TGC GGA CTG TAC CAC AAG ATG AAC GGC CAG AAC CGA CCG CTT ATC AAG CCC AAA CGG AGG CTG TCC GCT GCT AGA CGT GCA GGC ACC TGC TGT GCA AAC TGC CAG ACC ACC ACC ACC ACC CTT TGG AGG CGC AAC GGG AAC GGA GAT CCG GTG TGC AAC GCC TGC GGC CTT TAC TTT AAA CTG CAC AAT GTC AAC AGA CCT CTG ACC ATG AAG AAA GAA GGC ATC CAG ACA CGC AAC CGC AAG ATG TCC AGC AAG TCC AAG AGG AAC AAA CGA TCA GGG GAT GGC TTT GAC GAG CTC TCC AAA TGC ATG CAG GAC AAG GCC TCT CCC TTT GGT GGT GCG CCC GGC CTC GCC AGT CAC ATG ACC CAC ATG GGT CAC CTG CCC CCC TTC AGC CAC TCG GGA CAC ATG CTG CCT ACA CCC ACG CCC ATT CAC CCT TCA TTC GGT CAC CCC CAC CAC TCC AAT CGC TCG CCG GTC TGG GCT GAG CCT CAC 


After deleting gaps. 1278 sites
      8   1278

GaGATA2b                        ATG GAG GTC GCA GCA GCC GAT CAG TCT CGG TGG ATG GCG CAT CAT CAC GCC GTG CTG AAC GGC CAG CAC CCG GAC TCA CAC CAC CAC GGT CTG AGC CAC AAC TAC ATG GAG CCC ATG GCG CCT TTA CTG CCC CAG GAC GAA GTT GAC ATG TTT CTC AAC CAC TTG GAC TCT CAA GGG AAC CCC TAC TAC GCC AAC TCC CGG GCA AGG GTC ACG TAC AGC CAA GCA CAC GCT CGC CTC ACA GGG AAC CAG GGT TTG GCG AAC CTC ATC CAC AGC CCC GGT ATT CCC TGG CTG GAC CCC GGA AAA GCT GCC CTC TCT GCG GCT CAC CAC CAC AAC GCC TGG GCG GTC AGC CAC TTC AGC AAA CCC GGT CTG CAC CCC GCC GGC TCC GGC TAC CCC TGC AGC AGC AGC ACC GGC ACG GCG CCG GTC TCG TCG CTC ACG GTG TCC CAC TCC AAC GCG CAC CTC TAC AGC AGA ATG GAC GAG AAG GAG TCG ATC AAG TAC CAA CTC ACG GAC GGC ATG AAG ATG GAG AGC TGC AGT CCG CTG CGC GGA GGC CTG GCC TCG ATG AAC GGC CAG ACC ACG CAC CAC CCG ATC CCC ACC TAC CCC GGC TAC TCT CTG CAT CCC CAC GAG TAC AGC GGC AGC CTC TTC CAC CCC GGC AGC CTG CTC GGC GGA TCC AGC TTT ACG CCG AAA TGC AAG AGC AAG GCT CGG TCG AGC TCA GAG GGC CGT GAA TGT GTG AAC TGC GGC GCC ACC TCC ACC CCT CTG TGG CGA AGA GAC GGC ACC GGA CAC TAC CTG TGC AAC GCC TGC GGA CTG TAC CAC AAG ATG AAC GGC CAG AAC CGA CCT CTT ATC AAG CCC AAA CGC AGA CTG TCC GCG GCC CGG CGC GCC GGC ACC TGC TGC GCG AAC TGC CAG ACC ACC ATC ACC ACG CTG TGG AGG CGC AAC GGG AAC GGC GAC CCG GTG TGC AAC GCC TGC GGC CTT TAC TAC AAA CTG CAC AAT GTC AAC AGA CCC CTG ACC ATG AAG AAA GAA GGC ATC CAG ACA CGC AAC CGC AAG ATG TCC AGC AAG TCC AAG AGG AAC AAG CGA GGG GGG GAC GGC TTC GAC GAG CTA TCC AAG TGC ATG CAG GAC AAG GTT TCC CCC TTC GGC GGC GGA CCC GGG CTC ACT AGC CAC ATG ACC CAC ATG GGT CAC CTG CCC CCC TTC AGC CAC ACG GGA CAC ATG CTG CCC ACT CCC ACG CCC ATT CAC CCT TCA TTC GGT CAC CCA CAC CAC TCC AAT CGC TCT CCG GTC TGG GCC GAG CCC CTG 
TrGATA2b                        ATG GAG GTC GCA GCG GCT GAT CAA TCT CGG TGG ATG GCG CAC CAT CAC GCA GTG CTG AAC GGC CAG CAC CCG GAC TCT CAC CAC CAC AGT CTG AGC CAC AAC TAC ATG GAA CCC ATG GCG CCC TTA CTA CCC CAG GAC GAA GTT GAC ATG TTT CTG AAC CAC TTG GAT TCT CAA GGG AAC CCG TAC TAC ACC AAC TCC CGG GCC AGG GTC ACG TAC AGC CAA GCG CAC GCT CGC CTT ACT GGG AAC CAG TGC CGA CCA CAC CTC ATC CAC AGC CCC GGT ATT CCT TGG CTT GAC CCC GGG AAA GCA GCC CTG TCC GCC GCC CAC CAC CAC AAC GCA TGG GCG GTC AGC CAC TTC AGC AAA CCC AGT CTG CAC GGC GCT GGC TCC GGC TAC CCC TGC AGC AGC ACC ACC GGC ACG GCT CCG GTC TCG TCG CTC ACT GCG TCT CAC TCA AGC CCG CAC CTC TAC AGC AGA ATG GAT GAC AAA GAG TCG ATC AAG TAC CAA CTG ACA GAC GGG ATG AAA ATG GAG AGC TGT AGC CCC CTG CGC AGC GGC CTG GCA TCC ATG AAT GGC CAG GCC ACC CAT CAT CCC ATC CCG ACC TAT CCG GCC TAC TCT CTG CCG CCC CAC GAG TAC GGC GGC AGT CTC TTC CAC CCA GGC AGC CTG CTT GGC GGG TCC AGC TTT ACG CCT AAA TGC AAA AGC AAA GCC CGG TCG ACC TCA GAG GGC CGT GAA TGT GTA AAC TGC GGT GCC ACC TCC ACT CCC CTG TGG CGA CGG GAT GGT ACC GGT CAC TAC TTG TGC AAC GCC TGT GGA TTG TAC CAC AAG ATG AAT GGG CAG AAC AGA CCC CTT ATC AAG CCC AAA AGA CGA CTG TCG GCC GCT AGA CGC GCA GGC ACC TGC TGC GCA AAC TGC CAG ACC ACC ACC ACC ACC CTG TGG CGG CGC AAC GGG AAC GGG GAC CCG GTG TGT AAC GCC TGC GGC CTT TAC TTC AAA CTG CAC AAT GTC AAC AGA CCC CTG ACC ATG AAG AAA GAA GGA ATT CAG ACT CGC AAC CGT AAG ATG TCC AGC AAG TCC AAG AGA AAC AAG CGT GTG GGG GAC AGC TTC GAC GAG CTG TCC AAA TGC ATG CAG GAC AAG TCG TCT CCT TTC GGT GGT GCA CCA GGC CTT ACC AGC CAC ATG GCC CAC ATG GGT CAC CTA CCC CCG TTC TCC CAC TCC GGA CAC ATG CTG CCC ACT CCC ACG CCC ATT CAC CCT TCC TTC GGT CAC CCC CAC CAC TCC AAT CGC TCG CCT GTC TGG GCT GAA CCT CAC 
PfGATA2b                        ATG GAG GTC GCA GCG GCG GAT CAG TCG CGG TGG ATG GCG CAC CAT CAT GCG GTA CTG AAC GGC CAG CAC CCG GAT TCC CAT CAC CAC AGT CTG AGC CAC AAC TAC ATG GAA CCG ATG GCG CCT TTG CTG CCC CAG GAC GAG GTT GAC ATG TTT CTG AAC CAC TTG GAC TCC CAA GGG AAT CCT TAC TAC ACC AAC TCC CGG GCG AGG GTG ACG TAC AGC CAG GCA CAC GCT CGC CTC ACT GGA AAC CAG TGC CGG CCA CAC CTC ATC CAC AGC CCC GGC ATC CCC TGG CTG GAC CCC GGG AAA GCC GCC CTG TCC GCC GCG CAC CAC CAC AAC GCA TGG GCG GTC AGC CAC TTT AGC AAA CCC GGC CTC CAC CCC GCC AGC TCC GGA TAC CCG TGC AGC AGC AGC GCC GGC ACG GCC TCC GTG TCC TCG CTC ACC GCG TCC CAC TCC AGC CCG CAC CTC TAC AGC AGG ATG GAC GAG AAG GAC TCG ATC AAG TAC CAG CTG ACG GAC GGC ATG AAG ATG GAG AGC TGC AGC CCG CTC CGC GGC GGC CTG GCC TCC ATG AAC GGC CAG GCC ACT CAT CAC CCC ATT CCG ACC TAC CCG GCC TAC TCG CTC CCC CCC CAC GAA TAC AGT GGC AGC CTC TTC CAC CCG GGC AGC CTG CTC GGC GGC TCC AGC TTT ACG CCC AAA TGC AAA AGC AAA GCC AGG TCG AGC TCA GAG GGG CGA GAG TGC GTG AAC TGC GGC GCC ACG TCC ACC CCT CTG TGG CGG CGG GAC GGC ACC GGC CAC TAC CTG TGC AAC GCC TGT GGA CTG TAC CAC AAG ATG AAC GGC CAG AAT CGA CCG CTC ATC AAG CCC AAG CGG AGA CTG TCT GCT GCG AGA CGT GCA GGC ACC TGC TGT GCG AAC TGC CAG ACC ACC ACC ACC ACC CTG TGG AGG CGC AAC GGG AAC GGA GAC CCG GTG TGT AAT GCC TGC GGC CTC TAC TTC AAA CTA CAC AAT GTC AAC AGA CCC TTG ACC ATG AAG AAG GAA GGC ATC CAG ACG CGC AAC CGC AAG ATG TCC AGC AAG TCC AAG AGG AAC AAG CGG GCG GGG GAC GGC TTT GAT GAG CTC TCC AAG TGC ATG CAG GAC AAG GCC TCG CCC TTT GGA GCC GCG CCG GGC CTC ACC AGC CAC ATG ACC CAC ATG GGT CAC CTT CCG CCC TTC AGC CAC TCG GGA CAC ATG CTG CCC ACC CCC ACG CCC ATT CAC CCG TCA TTC GGT CAC CCG CAC CAC TCC AAT CGG TCG CCT GTC TGG GCC GAG CCT CAC 
OlGATA2b                        ATG GAG GTC GCA GCG GCA GAC CAG TCT CGG TGG ATG GCG CAC CAT CAT GCA GTT CTG AAT GGC CAG CAC CCG GAC TCT CAC CAT CAC AGT CTG AGT CAC AAC TAC ATG GAG CCC ATG GCG CCT TTG CTG CCC CAG GAT GAA GTT GAC ATG TTT CTG AAC CAC TTG GAC TCT CAA GGG AAT CCG TAC TAC ACC AAC TCC AGG GCA AGG GTT ACA TAC AGC CAA GCG CAC GCT CGC CTC ACT GGG AAT CAG TGC CGG CCG CAC CTC ATT CAC AGT CCC GGT ATC CCT TGG CTA GAC CCC GGG AAA GCT GCG CTC TCT GCG GCG CAC CAC CAT AAC GCA TGG GCG GTC AGC CAC TTC AGC AAA CCC GGC CTT CAC CCC GCT GGC TCC GGC TAC CCG TGC AGC AAC AGC ACC GGC ACA GCG TCC GTG TCT TCG CTC ACT GCC TCG CAC TCA AGC CCG CAC CTC TAC AGC AGG ATG GAC GAA AAG GAG TCG GGC AAG TAT CAG CTG ACG GAC GGC ATG AAA ATG GAG AGC TGT AGT CCG CTC CGC AGC GGC CTG GCC TCC ATG AAC AGC CAG GCC ACG CAC CAC CCC ATC CCA ACG TAC CCG GCA TAC ACC CTG CCT CCC CAC GAG TAC AGC GGC AGC CTC TTC CAC CCC GGC AGC CTG CTC GGC GGC TCC AGC TTC ACG CCC AAA TGC AAA AGC AAA GCC AGG TCG AGC TCA GAG GGT CGT GAA TGT GTC AAC TGC GGT GCC ACT TCC ACC CCT TTG TGG CGG CGG GAT GGC ACT GGT CAC TAC CTG TGC AAC GCC TGC GGA CTG TAC CAC AAG ATG AAT GGC CAG AAT CGA CCA CTT ATC AAG CCC AAA CGA AGA CTG TCC GCT GCC CGG CGC GCA GGC ACC TGC TGT GCA AAC TGC CAG ACC ACC ACC ACC ACT CTT TGG AGG CGC AAC GGG AAC GGA GAC CCG GTG TGT AAC GCC TGC GGC CTT TAC TTT AAA TTG CAC AAT GTC AAC AGA CCC TTG ACC ATG AAG AAA GAA GGC ATC CAG ACA CGC AAC CGC AAA ATG TCC AGC AAG TCC AAG AGG AAC AAG CGG GGA GGG GAC AGC TTT GAC GAG CTC TCC AAA TGC ATG CAG GAC AAG GCC TCT CCC TTT GGA GCT GCA CCC AGT CTC ACC AGC CAC ATG ACC CAC ATG GGT CAC CTT GGC CCC TTC AGC CAC TCG GGA CAC ATG CTG CCC ACT CCC ACG CCC ATT CAC CCT TCA TTT GGT CAC CCC CAT CAC TCC AAC CGC TCG CCT GTC TGG GCT GAG CCT CAC 
PoGATA2b                        ATG GAG GTC GCA GCG GCC GAT CAG TCT CGG TGG ATG GCG CAC CAT CAC GCT GTG CTG AAC AGC CAG CAC CCG GAC TCT CAC CAC CAC AGC CTG AGC CAC AAC TAC ATG GAG CCC ATG GCG CCT TTG CTG CCC CAG GAC GAG GTG GAC ATG TTT CTG AAC CAC TTG GAC TCT CAG GGG AAC CCT TAC TAC ACC AAC TCC CGA GCA AGG GTC ACC TAC AGC CAA GCG CAC GCT CGT CTC GCT GGG AAC CAG TGC CGA CCA CAC CTC ATT CAC AGT CCC GGG ATT CCC TGG CTG GAC CCC GGC AAA GCT GCC CTG TCC GCT GCG CAC CAC CAC AAC GCA TGG GCG GTC AGT CAC TTC AGC AAA CCC GGC CTT CAC CCC ACC GGC TCC GGC TAC CCC TGC AGC AGC AAC ACC GGC ACG GCT CCC GTG TCG TCG CTA ACT GCG TCC CAC TCT AGC CCG CAC CTC TAC AGT AGG ATG GAC GAG AAG GAG TCG ATC AAG TAC CAG CTG ACG GAC GGC ATG AAA ATG GAG AGC TGT AGT CCG CTG CGC AGC GGC CTG GCC TCG ATG AAC AGC CAG GCC ACG CAT CAC CCC ATC CCG ACC TAT CCG GCC TAC TCT CTG CCG CCA CAC GAG TAC AGC GGC AGC CTC TTC CAC CCC GGC AGC CTG CTC GGC GGG TCC AGC TTC ACG CCC AAG TGC AAA AGC AAA GCC AGA TCG AGC TCA GAG GGC CGG GAA TGT GTA AAC TGC GGT GCC ACC TCA ACC CCT CTT TGG CGA CGG GAC GGT ACC GGC CAC TAC CTG TGC AAC GCC TGC GGA CTG TAT CAC AAG ATG AAC GGC CAG AAC CGA CCC CTC ATC AAG CCC AAA CGC AGA CTG TCC GCT GCG AGA CGT GCA GGC ACC TGC TGC GCA AAC TGC CAG ACC ACC ACC ACC ACC CTG TGG AGG CGC AAC GGG AAC GGA GAC CCG GTG TGT AAC GCC TGC GGC CTT TAC TTT AAA CTG CAC AAT GTT AAC AGA CCC CTG ACC ATG AAG AAG GAA GGC ATC CAG ACA CGC AAC CGC AAG ATG TCC AGC AAG TCC AAG AGG AAC AAG CGA ACA GGG GAC GGC TTT GAC GAG CTG TCC AAG TGC ATG CAC GAC AAG GCC TCT CCC TTC GGT GGT GCA CCC GGC CTC ACC AGC CAC ATG ACC CAC ATG GGT CAC CTG CCC CCC TTC AGC CAC TCG GGA CAC ATG CTG CCT ACT CCC ACG CCT ATT CAT CCT TCA TTC GGT CAC CCC CAC CAC TCC AAC CGC TCG CCA GTC TGG GCC GAG CCT CAC 
CsGATA2b                        ATG GAG GTC GCA GCC GCC GCT CAG TCT CGG TGG ATG GCG CAC CAT CAC GCC GTG CTG AAC AGC CAG CAC CCG GAC TCT CAC CAC CAC AGT CTA AGC CAC AAC TAC ATG GAG CCC ATG GCG CCG TTG CTC CCG CAA GAC GAA GTG GAC ATG TTT CTG AAC CAT TTG GAC TCT CAG GGG AAC CCT TAC TAC ACC AAC TCC CGG GCC AGG GTC ACC TAC AGC CAG GCG CAC GCT CGG CTC ACA AGC AAC CAG TGC CGA CCA CAC CTC ATC CAC AGC CCA GGA ATC CCC TGG CTG GAC CCG GGC AAA GCC GCT CTG TCT GCA GCG CAC CAC CAT AAC GCA TGG GCT GTC GGC CAC TTC AGC AAA CCC GGC CTG CAC CCC ACC AGC TCC GGT TAC CCC TGC AGC AGT AAC ACC GGC ACG GCT CCG GTG TCG TCT CTG ACG CAC TCC CAC TCC AGT CCG CAC CTC TAC AGT AGG ATG CAG GAC GAG GAG TCC ATC AAG TAC CAG CTG ACG GAC GGC ATG AAA ATG GAG AGT TGT AGC CCT CTG CGC AGC GGC CTT GCT TCC ATG AAC GGC CAG GCC ACG CAC CAT CCT ATC CCG ACC TAT CCG GCC TAC CCT CTG CAC CCT CAC GAC TAC AGC GGC AGC CTC TTC CAC CCG GGC AGC CTG CTG GGT GCG TCC AGT TTT ACG CCC AAG TGC AAA AGC AAA GCC AGA TCA AGC TCA GAG GGC CGT GAG TGC GTG AAC TGT GGC GCC ACC TCC ACC CCT TTG TGG CGA CGG GAC GGC ACC GGA CAC TAC CTG TGC AAC GCC TGC GGA CTC TAC CAT AAG ATG AAC GGG CAG AAC CGG CCG CTC ATC AAG CCC AAA CGC AGA CTG TCC GCA GCC AGA CGT GCA GGC ACC TGC TGC GCA AAC TGC CAG ACC ACT ACC ACC ACC CTG TGG AGG CGC AAT GGG AAC GGA GAC CCG GTG TGC AAC GCC TGC GGA CTT TAC TTT AAA CTG CAC AAT GTT AAC AGA CCC CTG ACC ATG AAG AAG GAG GGC ATC CAG ACA CGC AAC CGC AAG ATG TCC AGC AAG TCC AAG AGG AAC AAA CGA ACA GGA GAC GGC TTT GAC GAG CTG TCC AAA TGC ATG CAG GAC AAG TCC TCT CCA TTC GGC GCA GCG CCG GGC CTC ACC AGC CAC ATG ACC CAC ATG GGT CAC TTG CCC CCC TTC AGC CAT TCG GGA CAC ATG CTT CCC ACT CCA ACG CCA ATC CAC CCT TCC TTC GGT CAC CCC CAT CAC TCC AAT CGC TCG CCG GTC TGG GCC GAG CCT CAC 
TnGATA2b                        ATG GAG GTC GCA GCG GCT GAT CAG TCT CGG TGG ATG GCG CAC CAT CAC GCA GTG CTG AAC GGC CAG CAC CCG GAC TCT CAC CAC CAC AGT CTG AGC CAC AAC TAC ATG GAG CCA ATG GCG CCC TTA CTG CCC CAG GAC GAA GTT GAC ATG TTT CTG AAC CAC TTG GAT TCT CAA GGG AAC CCG TAC TAC ACC AAC TCC CGG GCA AGG GTC ACG TAC AGC CAA GCG CAC GCT CGC CTC ACT GGG AAC CAG TGC CGG CCA CAC CTC ATC CAC AGC CCC GGT ATT CCT TGG CTT GAC CCC GGG AAA GCT GCC CTG TCC GCC GCC CAC CAC CAC AAC GCA TGG GCG GTC AGC CAC TTC AGC AAG CCC AGC CTG CAC GGC GCC GGC TCC GGC TAC CCC TGC AGC AGC AGC ACC GGC ACG GCT CCG GTG TCG TCG CTC ACC GCG TCT CAC TCC AGC CCG CAC CTC TAC AGC AGG ATG GAT GAC AAA GAG TCG ATC AAG TAC CAA CTG ACA GAC GGG ATG AAA ATG GAG AGC TGC AGC CCT CTG CGC AGC GGC CTG GCC TCC ATG AAC AGC CAG GCC ACC CAT CAC CCC ATC CCG ACC TAC CCG GCC TAT TCT CTG CCG CCC CAC GAG TAC GGC GGC AGT CTC TTC CAC CCA GGC AGC CTG CTT GGC GGG TCC AGC TTT ACG CCT AAA TGC AAA AGC AAA GCC CGG TCG AGC TCA GAG GGC CGT GAA TGT GTA AAC TGC GGT GCC ACC TCC ACT CCC CTG TGG CGA CGG GAC GGT ACC GGT CAC TAC TTG TGC AAC GCC TGT GGA TTG TAC CAC AAG ATG AAT GGG CAG AAC AGG CCT CTT ATC AAG CCC AAA AGA CGA CTG TCC GCC GCC AGA CGC GCC GGC ACC TGC TGC GCA AAC TGC CAG ACC ACC ACC ACC ACC CTG TGG CGG CGC AAC GGC AAC GGA GAC CCG GTG TGT AAC GCC TGC GGC CTC TAC TTC AAA CTG CAC AAT GTC AAC AGG CCC CTG ACC ATG AAG AAA GAA GGA ATC CAG ACA CGC AAC CGT AAG ATG TCC AGC AAG TCC AAG AGA AAC AAG CGG GTG GGG GAC AGC TTC GAT GAG CTG TCC AAA TGC ATG CAG GAC AAG TCG TCT CCT TTT GGT GGT GCA CCG GGC CTC ACC AGC CAC ATG GCC CAC ATG GGT CAC CTA CCC CCG TTC TCC CAC TCC GGA CAC ATG CTG CCC ACT CCC ACG CCC ATT CAC CCG TCG TTC GGT CAC CCC CAC CAC TCT AAT CGC TCG CCC GTC TGG GCC GAA CCT CAC 
OnGATA2b                        ATG GAG GTC GCA GCG GCA GAT CAG TCT CGG TGG ATG GCG CAC CAT CAT GCT GTG CTG AAC GGT CAG CAC CCG GAC TCT CAC CAC CAC AGC CTG AGC CAC AAC TAC ATG GAG CCC ATG GCG CCT TTA CTG CCG CAG GAC GAG GTT GAT ATG TTT CTG AAC CAC TTG GAC TCT CAA GGG AAC CCC TAC TAC ACC AAC TCC CGA GCA AGG GTC ACC TAC AGC CAA GCA CAC GCT CGC CTC ACT GGG AAC CAG TGC CGG CCA CAC CTC ATC CAC AGC CCC GGT ATT CCC TGG CTG GAC CCC GGG AAA GCA GCA CTG TCT GCT GCA CAC CAC CAC AAC GCA TGG GCG GTC AGC CAC TTC AGC AAA CCC GGC CTT CAC CCA GCC GGC TCC GGC TAC CCC TGC AGT AGC AGC ACC GGC ACC GCT CCG GTA TCT TCG CTC ACT GCG TCG CAT TCC AGC CCG CAC CTG TAC AGT AGG ATG GAC GAG AAG GAG TCG ATA AAA TAC CAA CTG ACG GAC GGC ATG AAA ATG GAG AGC TGT AGT CCG CTC CGC AGC GGC CTG GCC TCG ATG AAC AGC CAG GCC ACG CAT CAC CCT ATC CCA ACC TAC CCG GCC TAC TCT CTC CCT CCT CAC GAA TAC GGC GGC AGT CTC TTC CAC CCC GGC AGC CTG CTC GGC GGG TCC AGC TTT ACG CCC AAA TGC AAA AGC AAA GCC AGA TCG AGC TCA GAG GGC CGT GAA TGT GTA AAC TGT GGT GCC ACA TCC ACC CCG CTG TGG CGG CGG GAC GGT ACC GGC CAC TAC CTG TGC AAC GCC TGC GGA CTG TAC CAC AAG ATG AAC GGC CAG AAC CGA CCG CTT ATC AAG CCC AAA CGG AGG CTG TCC GCT GCT AGA CGT GCA GGC ACC TGC TGT GCA AAC TGC CAG ACC ACC ACC ACC ACC CTT TGG AGG CGC AAC GGG AAC GGA GAT CCG GTG TGC AAC GCC TGC GGC CTT TAC TTT AAA CTG CAC AAT GTC AAC AGA CCT CTG ACC ATG AAG AAA GAA GGC ATC CAG ACA CGC AAC CGC AAG ATG TCC AGC AAG TCC AAG AGG AAC AAA CGA TCA GGG GAT GGC TTT GAC GAG CTC TCC AAA TGC ATG CAG GAC AAG GCC TCT CCC TTT GGT GGT GCG CCC GGC CTC GCC AGT CAC ATG ACC CAC ATG GGT CAC CTG CCC CCC TTC AGC CAC TCG GGA CAC ATG CTG CCT ACA CCC ACG CCC ATT CAC CCT TCA TTC GGT CAC CCC CAC CAC TCC AAT CGC TCG CCG GTC TGG GCT GAG CCT CAC 


Printing out site pattern counts


         8        903  P

GaGATA2b                        AAA AAA AAA AAA AAA AAC AAC AAC AAC AAC AAC AAC AAC AAC AAG AAG AAG AAG AAG AAG AAG AAG AAT AAT ACA ACA ACC ACC ACC ACC ACC ACC ACC ACC ACC ACG ACG ACG ACG ACG ACG ACG ACG ACT ACT AGA AGA AGA AGA AGC AGC AGC AGC AGC AGC AGC AGC AGC AGC AGC AGC AGC AGG AGG AGG AGT ATC ATC ATC ATC ATC ATC ATG ATT ATT CAA CAA CAA CAC CAC CAC CAC CAC CAC CAC CAC CAC CAC CAG CAG CAG CAG CAT CAT CAT CCA CCC CCC CCC CCC CCC CCC CCC CCC CCC CCC CCC CCC CCC CCC CCC CCC CCC CCC CCC CCC CCC CCG CCG CCG CCG CCG CCG CCT CCT CCT CCT CGA CGA CGA CGC CGC CGC CGC CGC CGC CGG CGG CGG CGG CGT CTA CTC CTC CTC CTC CTC CTC CTC CTG CTG CTG CTG CTG CTG CTG CTG CTG CTG CTG CTG CTG CTG CTG CTG CTT CTT GAA GAA GAA GAC GAC GAC GAC GAC GAC GAC GAC GAG GAG GAG GAG GAG GAG GAT GCA GCA GCA GCA GCC GCC GCC GCC GCC GCC GCC GCC GCC GCC GCC GCG GCG GCG GCG GCG GCG GCG GCG GCT GCT GCT GCT GGA GGA GGA GGA GGA GGA GGC GGC GGC GGC GGC GGC GGC GGC GGC GGC GGC GGC GGC GGC GGC GGC GGC GGC GGG GGG GGG GGG GGG GGG GGT GGT GGT GGT GGT GTC GTC GTC GTC GTG GTG GTG GTG GTT GTT TAC TAC TAC TAC TAC TAC TCA TCA TCA TCC TCC TCC TCC TCC TCC TCC TCG TCG TCG TCG TCG TCT TCT TCT TCT TCT TGC TGC TGC TGC TGC TGC TGG TGT TTA TTC TTC TTC TTC TTC TTG TTG TTT TTT 
TrGATA2b                        ... ... ... ... ... ... ... ... ... ... ..T ..T .G. C.. ..A ..A ..A ..A ... ... ... ... ... ... ..T ..T ... ... ... ... ... ... ..T G.. G.. ..A ..C ..C ... ... ... ..T T.C ..C ... ... ... C.. C.G .C. .C. ... ... ... ... ... ... ... ... ..T G.. TC. ..A ... C.. ..C .C. ... ... ... ... ..T ... ... ... ... ... ... ... ... ... ... ... ... ... ... ..T ..T ..A ... ... ... ..C ... .CG ..C ..A ..A ... ... ... ... ... ... ... ... ... ... ... ..G ..G ..G ..G ..T ..T ..T GG. ..C ..C ... ... ..T ..T ..C ..C ..C ... A.. ... ..T A.A ... ... ... ... ..T A.A ... ... ... ... ..G ... ... ... ..G ..G ..T ..T .AC ..A ..A ... ... ... ... ... ... ... ... ... ... ..T T.. T.. ... ... ... ... ... ... ... ... ... ... ..T ..T ..T ..A ..A ..C ... ... ... ... ... ..C ..G ..G A.. ..A ..A ..A ..A ... ... ..T ..T ..T ..T C.A C.. ..A ..C ..C ... ... ..T ..A ..C ..C ... A.C .C. ... ..G ..G ..T A.. .C. ..A ... ... ... ... ... ... ... ... ..G ..G ..G ..T ..T ..T ..T ..C ... ... ... ... .T. A.. A.. ... ... T.C ... ... ... ... .C. ..A ... ... ... TCG ... ... ... ... ..T .T. ... ..C ..T ..A ... ... ... ..G ..T ..T ..C ... ... ... ... ..C ..G ... ... ... ... ... ... ..T ..T ..T ... ... ... ... ... ... ... ... CGA ... ... ... 
PfGATA2b                        ... ... ... ..G ..G ... ... ... ..T ..T ... ... .G. C.. ..A ... ... ... ... ... ... ... ... ... ..G ..T ... ... ... ... ..G G.. ... ... G.. ... ..C ..T ... ... ... ..C T.. ..C ..C ... ..G ... C.G ... ... ... ... ... ... ... ... ... ... ... ..T ... ... ... ... ..C .C. ... ... ... ..T ... ... ..C ... ... ..G ..G ... ... ... ... ... ... ..T ..T ... ..T ... ... ... ... ..C ... .CC ..G ..G ..G ... ... ... ... ... ... ... ... ..G ..G ..G ... ..G ..G ..T ... ... ..T ... ..C ... ... T.C ..C ..T ..G ... ... ..G ... ..G ..G ..G ... ... ..G ..T ... A.A A.. ... ... ..A ..C ... ... ... ..G ..G ... ... .AC ... ..T ..A ..C ..C ..C ... ... ... ... ... T.. ... ... ... ..C ..C ... ..G ..G ... ... ... ..T ..T ... ... ... ..A ... ... ..A ..C ... ... ... ..G ... ..G A.. ..A ..A ... ..G ... ... ... ... ..G ..G C.A C.. ... ..C ..T ... ... ..C ..C ..C ..G ... ..C .CG ... ..C ..G ..C ... .C. ... A.. ..A ... ... ... ... ... ..G ..A ... ... .C. ..A ... ... ..C ..A ... ... ... .C. A.. ..C ..C ... T.C ... ... ..G ..G .C. ... ..A ... ... .CC ... ... ... ... ... .T. ... ... ..C ... ... ... ... ..T ... ..G ..C ..C ... ... ... ..C ..G ..C ..G ..G ... ... ..T ... ..T ..T ... ..C ..G ... ... ..T ..T ..T CG. ... ... ... 
OlGATA2b                        ... ... ... ... ... ... ... ..T ... ..T ... ..T .G. C.. ..A ..A ..A ... ..A ... ... ... ..C ... ... ..T ... ... ..G ..T ..T ... ... ... G.. ... ..T ... ..A ..A ... ..T T.. ..C ... ... ..G ... C.G ... ... .A. ... ... ... ... ... ..T ..T ... ... ... ... ... ... ... .C. ... ..T GG. ... ... ... ..C ... ... ... ..G ... ... ... ... ..T ..T ... ..T ... ... ... ... ... ... ..C ... .C. ..C ... ... ... ... ... ... ... ... ... ... ... ..G GG. ... ..A ..G ..G ... ..T ..T ... ..C ... ... T.C ..C ..T ..A ... ... ... ... ..G ..G ..A ... ... ... ... ... ... A.. A.. ... ... ..C ... ... ... ... ..G ... ... .AC ... ..T T.. ..C ... ..T ... ... ... ..T T.. T.. ..A ... ... ... ... ... ... ... ... ... ..T ... ... ... ... ..T ... ... ..A ... ... ... ..C ... ... ..G ..G A.. ..A ..A ... ..A ... ..G ..T ..T ..A ... C.. C.. ..A ... ..T ... ... ... ... ..C ..G ... A.C .C. ... ..C ..G ..T A.. .CA ... ... ... A.. ... ... ... ... ..T ..A ... ... .CT ..A ... ..T A.T ... ... ... ... ..A A.. ..C ... ... T.C ... ... ..G ..T .CC ..C ..T ... ... .CC ... ... ... ..T ... .TT ... ... ..T ..A ... ... ... ... ..G ..T ..C ..T ... ... ... ... ..G ... A.C ... ... ... ..T ..T ... ..T ... ... ..G ... ..T ... ..T ..T CG. ... ..C ... 
PoGATA2b                        ... ... ..G ... ..G ... ... ... ... ... ... ... .G. C.. ..A ..A ... ... ... ... ... ... ..C ... ... G.T ... ... ... ... ... ... ... ... G.. ... ..C ... ..C ... ... ..T T.. ..C ... ... ..G ... C.G .A. ... ... ... ... ... ..T ..T ... ..T ... ... ... ... ... ... ... .C. ... ..T ... ... ... ... ... ... ..G ... ..G ... ... ... ..T ... ... ... ... ... ..T ... ..C ... ... ..C ... .CG ..C ... ... ..A ... ... ... ... ... ..T ..T ... ... ... ... ..G ..G ..T ... ... ..T ... ..C ... ... ..C ..C ..A ..C ... ... ... ... ... ... ... ... ..T ... ..T ... A.A A.A ..A ... ..G ..G ..A ... ... ..G ..G ... ... .AC ... ... ... ... ... ..T ... ... ... ... ..T ... ... ... ... ..C ... ... ... ..G ... ... ... ... ... ... ... ... ... ... ... ... ... ... ... ... ... ..G ..G A.. ..A ..A ... ..T ... ... A.. ... ... ..G C.A C.. ..A ..T ..T ... ... ..T ... ..C ..G ... A.C .C. ... ..G ..C ..C ... .C. ... ... ... A.. A.. ... ... ... ... ..A ... ... ..T ..T ..T ..T ..C ... ... ... ... ACA A.C ..C ..G ... T.C ... ..T ..G ... .C. ..A ... ... ..G .CC ... ... ..T ... ..T .TT ... ... ..T ..T ..A ... ... ... ... ..T ... ... ... ... ... ..C ..G ... ... ... ... ... ... ..T ... ..T ... ... ..G ... ... ... ... ..T CGA ... ..C ... 
CsGATA2b                        ... ... ..G ... ..G ... ..T ... ... ... ... ... .GT C.. ..A ..A ..A G.. ... ..A ... ... ... ... ... ... ... ..T ... ... ... ... ... ... G.. ... ..C ... ..C ... ... ... T.. ..C ... ... ..G ... C.G .A. ... ..T ... ... ..T ..T G.. ... ... ... ... ... ... ... ... ..C .C. ... ... ... ... ... ... ..C ..C ..G ..G ..G ... ... ..T ... ... ..T ... ... ..T ... ... ... ..A ... ..C ... ..C ..C ..G ..G ..T ..A ... ... ..G ..G ..A ... ... ... ... ... ..G ..G ..T ..A ... ..T ... ..T ..T ... ... ..C ... ..G ..G ... ... ..G ... ... ... ... ..G ... ..T ... A.A A.A ... ... ... ..G ..G ... ... ..G ..G ... ..G .AC ..C T.. ... ... ... ... ..A ... ..T ... T.. ... ... ..C ... ..C ... ..G ..G ... ... ... ... ... ... C.G ... ... ... ... ..C ..C ... ... .C. ... ..C ..G ..C A.. ..A ..A ..T ... ... ..T A.. ... ... ... C.A C.. ..A ..A ..A ... ..T ..T ..C ..C ..G ... A.C .CG ... .CG ..C ... ... .C. ... A.. ..T ... A.. ..A ... ..T ... ..A ... ..G .CA ... ... ... ..C A.C ..A ... ... ACA A.. ..C ..A ... T.C ... ..T ..G ... CAC ... ... ... ..G TCC ... ... ... ... ..T .TT ... ..C ..T ... ... ... ... ... ... ..T ..C ... ..A ..C ..T ... ..G ... C.. ... ... ..T ... ..T ... ... ... ..C ..G ... ... ... ... ..T CGA ... ... ... 
TnGATA2b                        ... ..G ... ... ... ... ... ... ... ... ... ..T .G. C.. ..A ..A ..A ..A ... ... ... ... ... ... ... ..T ... ... ... ... ... ... ..T G.. G.. ..A ..C ..C ... ... ... ..C T.C ..C ... ..G ..G C.. C.G ... ... ... ... ... ... ... ... ... ... ..T G.. TC. ..A ... C.. ..C .C. ... ... ... ... ... ... ... ... ... ... ... ... ... ... ... ... ... ... ... ... ..T ... ... ... ... ..C ... .CG ..C ..A ..G ... ... ... ... ... ... ... ... ..A ... ... ..G ..G ..G ..G ..T ..T ..T GG. ..C ..T ... ... ..T ..C ... ..C ..C ..G A.G ... ..G A.A ... ... ... ... ..T A.A ... ... ... ... ..G ... ... ... ..G ..G ... ..T .AC ... ..A ... ... ... ... ... ... ... ... ... ... ..T T.. T.. ... ..C ... ... ... ... ... ... ... ..T ..T ..T ... ... ..A ..C ... ... ... ... ... ... ..G ..G A.. ..A ... ... ..A ... ... ... ... ..T ... C.A C.. ..A ..C ..C ... ... ..T ... ..C ..C ... A.C .C. ... ..G ..G ..T A.. .C. ..A ... ... A.. ... ... ... ... ... ..A ..G ..G ..T ..T ..T ..T ..C ... ... ..C ... .T. A.. A.C ... ... T.C ... ... ..G ... .C. ..A ... ... ... TCG ... ..T ... ... ... .T. ... ..G ..T ... ... ... ..T ... ..T ..T ..C ... ... ... ... ..C ..G ... ... ... ... ... ... ... ..T ..T ... ... ... ... ... ... ..T ... CG. ... ... ... 
OnGATA2b                        ... ... ... ... ... ... ... ... ... ... ... ... .G. C.. ..A ..A ..A ... ... ..A ..A ... ... ... ... ..T ... ... ... ... ..A ... ... ... G.. ... ..C ... ..C ..C ... ..T T.. G.C ..A ... ..G ..G C.G ... ... ... ... ..T ... ..T ... ... ... ..T G.. ... ... ... ... ... .C. ... ... ..A ... ... ... ... ... ... ... ... ... ..T ... ... ... ... ... ..T ... ..T ... ... ... ... ..C ... .C. ..C ... ... ..T ... ... ..T ... ..G ... ..T ... ... ... ... ..A ..G ... ... ... ..T ..A ..T ... ... ... ..C ... ..G ... ..G ... ... ..G ... ..G ... ... ... ..T ... A.A A.A ..A ... ... ..C ... ... ..G ..G ..G ... ... .AC ... ... ... ..C ..C ..T ... ... ... ..T ... ... ... ... ... ... ... ... ... ..G ... ..T ... ... ... ... ... ... ... ... ... ..A ... ... ... ... ... ... ..G A.. ..A ..A ... ..T ... ..A ... ..T ..A ..T C.A C.. ..A ..T ..T ... ... ..T ..A ..C ..A ... A.C .CG ... ..G ..G ..C ... .C. ... ... ... A.. ..T ... ... ... ... ..A ... ... ..T ..T ..T ..T ..C ... ... ... ... TCA A.C ..C ... ... T.C ... ... ..A ... .C. ..A ... ... ... .CC ... ... ... ... ... .TT ... ... ..T ... ... ... ... ... ..G ..T ... ..T ... ... ... ... ..G ... ... ... ... ..T ..T ..T ... ... ... ... ... ... ... ... ..T ..T CG. ... ... ... 

    2    1    1    1    1   11    1    2    1    2    1    1    1    1    2
    1    1    1    1    1    1    6    1    1    1    1    4    1    1    1
    1    1    1    1    1    1    1    1    1    1    2    1    1    1    1
    1    1    1    1    1    1    1    5    2    2    1    1    1    1    1
    1    1    1    1    1    1    1    1    1    1    1    1   16    1    1
    1    1    1   20    1    3    1    1    2    1    1    1    1    1    1
    1    6    1    1    1    1    1    1    1    2    2    1    1    1    1
    1    1    1    1    1    1    1    1    1    1    1    1    1    1    2
    1    1    1    1    1    1    1    1    1    1    1    3    1    1    1
    1    1    1    1    1    1    1    1    2    1    1    2    2    1    1
    1    1    1    1    1    1    1    3    2    1    1    1    1    1    1
    1    1    1    1    1    3    3    1    1    1    1    1    1    1    1
    1    1    1    4    1    1    1    1    1    1    1    1    1    1    3
    1    1    1    1    1    1    1    1    1    1    2    1    1    1    1
    1    1    1    1    2    1    1    1    1    1    1    1    1    1    1
    1    5    1    1    1    1    1    1    1    1    1    1    1    1    1
    1    1    1    1    1    2    1    3    1    1    1    1    1    1    1
    1    1    9    1    1    1    1    1    1    1    1    1    1    6    1
    1    1    1    1    1    1    1    1    1    1    1    1    1    7    1
    1    1    1    1    6    1    1    2    1    1    1    1    1    1    1
    1

CODONML (in paml version 4.7, January 2013)  GATA2b.nuc
Model: One dN/dS ratio for branches, 
Codon frequency model: F3x4
Site-class models: 
ns =   8  ls = 426

Codon usage in sequences
--------------------------------------------------------------------------------------------------------------
Phe TTT  2  2  5  5  3  4 | Ser TCT  5  6  1  6  6  6 | Tyr TAT  0  1  0  1  2  1 | Cys TGT  1  4  3  4  3  2
    TTC  6  7  4  4  6  5 |     TCC 12 13 16 11 10 15 |     TAC 14 12 13 12 11 12 |     TGC 12 10 11 10 11 12
Leu TTA  1  1  0  0  0  0 |     TCA  3  2  2  3  3  2 | *** TAA  0  0  0  0  0  0 | *** TGA  0  0  0  0  0  0
    TTG  2  3  3  5  2  4 |     TCG  5  7  8  6  7  3 |     TAG  0  0  0  0  0  0 | Trp TGG  6  6  6  6  6  6
--------------------------------------------------------------------------------------------------------------
Leu CTT  2  6  1  5  3  3 | Pro CCT  4  6  5  7  7  8 | His CAT  3  3  4  5  3  7 | Arg CGT  1  3  1  1  2  2
    CTC 10  4 13 10  7  8 |     CCC 23 19 17 19 21 12 |     CAC 32 33 32 31 34 31 |     CGC  8  6  5  7  6  6
    CTA  1  2  1  1  1  1 |     CCA  1  3  1  2  3  5 | Gln CAA  3  4  1  2  1  1 |     CGA  3  3  2  2  5  3
    CTG 19 17 15 12 20 17 |     CCG  7  9 14  8  7 13 |     CAG  9  8 11 10 10 12 |     CGG  4  5  8  6  3  5
--------------------------------------------------------------------------------------------------------------
Ile ATT  2  3  2  2  3  0 | Thr ACT  2  5  2  6  2  2 | Asn AAT  2  4  5  6  1  3 | Ser AGT  1  3  2  5  4  6
    ATC  6  4  5  4  4  7 |     ACC 12 16 15 12 17 16 |     AAC 21 17 16 16 21 19 |     AGC 19 18 21 20 20 18
    ATA  0  0  0  0  0  0 |     ACA  2  1  0  3  2  3 | Lys AAA  6 11  6 11  7  9 | Arg AGA  4  6  3  2  4  4
Met ATG 16 16 16 16 16 16 |     ACG  9  4  7  5  5  6 |     AAG 14  9 14  9 13 10 |     AGG  3  1  5  6  4  4
--------------------------------------------------------------------------------------------------------------
Val GTT  2  1  1  3  1  1 | Ala GCT  4  6  2  6  7  6 | Asp GAT  1  4  3  2  1  0 | Gly GGT  6  8  2  6  6  4
    GTC  6  6  4  5  4  4 |     GCC 13 12 16  9 11 13 |     GAC 12 10 11 11 12 13 |     GGC 22 15 21 18 18 17
    GTA  0  1  1  0  1  0 |     GCA  4  8  4  9  6  7 | Glu GAA  3  5  3  4  2  1 |     GGA  7  3  6  5  3  7
    GTG  4  3  4  2  4  5 |     GCG  9  6 13  9  8  6 |     GAG  9  6  8  8 10 10 |     GGG  6  9  5  5  6  3
--------------------------------------------------------------------------------------------------------------

--------------------------------------------------------------
Phe TTT  3  5 | Ser TCT  7  7 | Tyr TAT  1  0 | Cys TGT  3  4
    TTC  6  4 |     TCC 13 10 |     TAC 12 13 |     TGC 11 10
Leu TTA  1  1 |     TCA  1  3 | *** TAA  0  0 | *** TGA  0  0
    TTG  3  1 |     TCG  7  7 |     TAG  0  0 | Trp TGG  6  6
--------------------------------------------------------------
Leu CTT  3  4 | Pro CCT  6  8 | His CAT  2  4 | Arg CGT  2  2
    CTC  7  9 |     CCC 17 17 |     CAC 34 32 |     CGC  6  6
    CTA  1  0 |     CCA  3  3 | Gln CAA  3  3 |     CGA  2  3
    CTG 18 18 |     CCG 11 10 |     CAG  9  9 |     CGG  7  5
--------------------------------------------------------------
Ile ATT  2  2 | Thr ACT  3  2 | Asn AAT  3  2 | Ser AGT  2  5
    ATC  5  4 |     ACC 15 15 |     AAC 18 19 |     AGC 22 18
    ATA  0  1 |     ACA  2  3 | Lys AAA 10 12 | Arg AGA  3  3
Met ATG 16 16 |     ACG  4  4 |     AAG 10  8 |     AGG  4  5
--------------------------------------------------------------
Val GTT  1  1 | Ala GCT  4  7 | Asp GAT  4  4 | Gly GGT  8  8
    GTC  5  5 |     GCC 16 10 |     GAC 10  9 |     GGC 15 18
    GTA  1  2 |     GCA  6 10 | Glu GAA  4  3 |     GGA  4  3
    GTG  4  2 |     GCG  6  6 |     GAG  7  9 |     GGG  7  6
--------------------------------------------------------------

Codon position x base (3x4) table for each sequence.

#1: GaGATA2b       
position  1:    T:0.16197    C:0.30516    A:0.27934    G:0.25352
position  2:    T:0.18545    C:0.26995    A:0.30282    G:0.24178
position  3:    T:0.08920    C:0.53521    A:0.08920    G:0.28638
Average         T:0.14554    C:0.37011    A:0.22379    G:0.26056

#2: TrGATA2b       
position  1:    T:0.17371    C:0.30751    A:0.27700    G:0.24178
position  2:    T:0.17840    C:0.28873    A:0.29812    G:0.23474
position  3:    T:0.15258    C:0.47418    A:0.11737    G:0.25587
Average         T:0.16823    C:0.35681    A:0.23083    G:0.24413

#3: PfGATA2b       
position  1:    T:0.16901    C:0.30751    A:0.27934    G:0.24413
position  2:    T:0.17606    C:0.28873    A:0.29812    G:0.23709
position  3:    T:0.09155    C:0.51643    A:0.07042    G:0.32160
Average         T:0.14554    C:0.37089    A:0.21596    G:0.26761

#4: OlGATA2b       
position  1:    T:0.17136    C:0.30047    A:0.28873    G:0.23944
position  2:    T:0.17371    C:0.28404    A:0.30047    G:0.24178
position  3:    T:0.16432    C:0.46714    A:0.10329    G:0.26526
Average         T:0.16980    C:0.35055    A:0.23083    G:0.24883

#5: PoGATA2b       
position  1:    T:0.16432    C:0.31221    A:0.28873    G:0.23474
position  2:    T:0.17606    C:0.28638    A:0.30047    G:0.23709
position  3:    T:0.12676    C:0.50000    A:0.08920    G:0.28404
Average         T:0.15571    C:0.36620    A:0.22613    G:0.25196

#6: CsGATA2b       
position  1:    T:0.16901    C:0.31455    A:0.28873    G:0.22770
position  2:    T:0.17606    C:0.28873    A:0.30282    G:0.23239
position  3:    T:0.12911    C:0.48826    A:0.10094    G:0.28169
Average         T:0.15806    C:0.36385    A:0.23083    G:0.24726

#7: TnGATA2b       
position  1:    T:0.17371    C:0.30751    A:0.27934    G:0.23944
position  2:    T:0.17840    C:0.28404    A:0.29812    G:0.23944
position  3:    T:0.12676    C:0.49765    A:0.09624    G:0.27934
Average         T:0.15962    C:0.36307    A:0.22457    G:0.25274

#8: OnGATA2b       
position  1:    T:0.16667    C:0.31221    A:0.27934    G:0.24178
position  2:    T:0.17606    C:0.28638    A:0.29812    G:0.23944
position  3:    T:0.15258    C:0.46714    A:0.11737    G:0.26291
Average         T:0.16510    C:0.35524    A:0.23161    G:0.24804

Sums of codon usage counts
------------------------------------------------------------------------------
Phe F TTT      29 | Ser S TCT      44 | Tyr Y TAT       6 | Cys C TGT      24
      TTC      42 |       TCC     100 |       TAC      99 |       TGC      87
Leu L TTA       4 |       TCA      19 | *** * TAA       0 | *** * TGA       0
      TTG      23 |       TCG      50 |       TAG       0 | Trp W TGG      48
------------------------------------------------------------------------------
Leu L CTT      27 | Pro P CCT      51 | His H CAT      31 | Arg R CGT      14
      CTC      68 |       CCC     145 |       CAC     259 |       CGC      50
      CTA       8 |       CCA      21 | Gln Q CAA      18 |       CGA      23
      CTG     136 |       CCG      79 |       CAG      78 |       CGG      43
------------------------------------------------------------------------------
Ile I ATT      16 | Thr T ACT      24 | Asn N AAT      26 | Ser S AGT      28
      ATC      39 |       ACC     118 |       AAC     147 |       AGC     156
      ATA       1 |       ACA      16 | Lys K AAA      72 | Arg R AGA      29
Met M ATG     128 |       ACG      44 |       AAG      87 |       AGG      32
------------------------------------------------------------------------------
Val V GTT      11 | Ala A GCT      42 | Asp D GAT      19 | Gly G GGT      48
      GTC      39 |       GCC     100 |       GAC      88 |       GGC     144
      GTA       6 |       GCA      54 | Glu E GAA      25 |       GGA      38
      GTG      28 |       GCG      63 |       GAG      67 |       GGG      47
------------------------------------------------------------------------------


Codon position x base (3x4) table, overall

position  1:    T:0.16872    C:0.30839    A:0.28257    G:0.24032
position  2:    T:0.17752    C:0.28462    A:0.29988    G:0.23797
position  3:    T:0.12911    C:0.49325    A:0.09800    G:0.27964
Average         T:0.15845    C:0.36209    A:0.22682    G:0.25264

Codon frequencies under model, for use in evolver (TTT TTC TTA TTG ... GGG):
  0.00395823  0.01512225  0.00300466  0.00857317
  0.00634626  0.02424559  0.00481739  0.01374542
  0.00668647  0.02554535  0.00000000  0.00000000
  0.00530599  0.02027131  0.00000000  0.01149230
  0.00723496  0.02764084  0.00549199  0.01567027
  0.01159985  0.04431672  0.00880534  0.02512423
  0.01222170  0.04669246  0.00927738  0.02647110
  0.00969844  0.03705243  0.00736199  0.02100593
  0.00662918  0.02532648  0.00503215  0.01435820
  0.01062860  0.04060609  0.00806807  0.02302058
  0.01119838  0.04278291  0.00850059  0.02425468
  0.00888639  0.03395004  0.00674558  0.01924711
  0.00563790  0.02153934  0.00427968  0.01221118
  0.00903928  0.03453415  0.00686163  0.01957825
  0.00952386  0.03638547  0.00722947  0.02062781
  0.00755758  0.02887340  0.00573689  0.01636904


Nei & Gojobori 1986. dN/dS (dN, dS)
(Note: This matrix is not used in later ML. analysis.
Use runmode = -2 for ML pairwise comparison.)

GaGATA2b            
TrGATA2b             0.0668 (0.0367 0.5494)
PfGATA2b             0.0444 (0.0261 0.5867) 0.0276 (0.0197 0.7142)
OlGATA2b             0.0616 (0.0335 0.5430) 0.0361 (0.0228 0.6319) 0.0264 (0.0144 0.5468)
PoGATA2b             0.0668 (0.0301 0.4498) 0.0426 (0.0209 0.4916) 0.0271 (0.0134 0.4949) 0.0409 (0.0186 0.4553)
CsGATA2b             0.0636 (0.0413 0.6492) 0.0459 (0.0331 0.7221) 0.0362 (0.0249 0.6888) 0.0406 (0.0318 0.7820) 0.0516 (0.0223 0.4326)
TnGATA2b             0.0730 (0.0359 0.4909) 0.0190 (0.0031 0.1622) 0.0319 (0.0186 0.5839) 0.0325 (0.0197 0.6048) 0.0396 (0.0188 0.4750) 0.0472 (0.0331 0.7005)
OnGATA2b             0.0545 (0.0266 0.4881) 0.0271 (0.0155 0.5732) 0.0195 (0.0103 0.5274) 0.0313 (0.0146 0.4664) 0.0255 (0.0082 0.3230) 0.0415 (0.0249 0.6015) 0.0229 (0.0124 0.5412)


Model 0: one-ratio


TREE #  1:  (1, 2, (3, ((4, 7), (5, (6, 8)))));   MP score: 593
check convergence..
lnL(ntime: 13  np: 15):  -4083.985501      +0.000000
   9..1     9..2     9..10   10..3    10..11   11..12   12..4    12..7    11..13   13..5    13..14   14..6    14..8  
 0.325156 0.221093 0.000004 0.313117 0.004262 0.001657 0.257593 0.188397 0.075733 0.122055 0.000004 0.378933 0.139529 2.472410 0.027595

Note: Branch length is defined as number of nucleotide substitutions per codon (not per neucleotide site).

tree length =   2.02753

(1: 0.32516, 2: 0.22109, (3: 0.31312, ((4: 0.25759, 7: 0.18840): 0.00166, (5: 0.12206, (6: 0.37893, 8: 0.13953): 0.00000): 0.07573): 0.00426): 0.00000);

(GaGATA2b: 0.32516, TrGATA2b: 0.22109, (PfGATA2b: 0.31312, ((OlGATA2b: 0.25759, TnGATA2b: 0.18840): 0.00166, (PoGATA2b: 0.12206, (CsGATA2b: 0.37893, OnGATA2b: 0.13953): 0.00000): 0.07573): 0.00426): 0.00000);

Detailed output identifying parameters

kappa (ts/tv) =  2.47241

omega (dN/dS) =  0.02759

dN & dS for each branch

 branch          t       N       S   dN/dS      dN      dS  N*dN  S*dS

   9..1      0.325  1037.2   240.8  0.0276  0.0142  0.5141  14.7 123.8
   9..2      0.221  1037.2   240.8  0.0276  0.0096  0.3495  10.0  84.2
   9..10     0.000  1037.2   240.8  0.0276  0.0000  0.0000   0.0   0.0
  10..3      0.313  1037.2   240.8  0.0276  0.0137  0.4950  14.2 119.2
  10..11     0.004  1037.2   240.8  0.0276  0.0002  0.0067   0.2   1.6
  11..12     0.002  1037.2   240.8  0.0276  0.0001  0.0026   0.1   0.6
  12..4      0.258  1037.2   240.8  0.0276  0.0112  0.4073  11.7  98.1
  12..7      0.188  1037.2   240.8  0.0276  0.0082  0.2979   8.5  71.7
  11..13     0.076  1037.2   240.8  0.0276  0.0033  0.1197   3.4  28.8
  13..5      0.122  1037.2   240.8  0.0276  0.0053  0.1930   5.5  46.5
  13..14     0.000  1037.2   240.8  0.0276  0.0000  0.0000   0.0   0.0
  14..6      0.379  1037.2   240.8  0.0276  0.0165  0.5991  17.1 144.3
  14..8      0.140  1037.2   240.8  0.0276  0.0061  0.2206   6.3  53.1

tree length for dN:       0.0885
tree length for dS:       3.2055


Time used:  0:30


Model 3: discrete (3 categories)


TREE #  1:  (1, 2, (3, ((4, 7), (5, (6, 8)))));   MP score: 593
check convergence..
lnL(ntime: 13  np: 19):  -4034.158636      +0.000000
   9..1     9..2     9..10   10..3    10..11   11..12   12..4    12..7    11..13   13..5    13..14   14..6    14..8  
 0.333131 0.223860 0.000004 0.318482 0.001489 0.000004 0.260858 0.190391 0.077671 0.122065 0.000004 0.382089 0.140674 2.488174 0.564353 0.335341 0.000023 0.016063 0.247183

Note: Branch length is defined as number of nucleotide substitutions per codon (not per neucleotide site).

tree length =   2.05072

(1: 0.33313, 2: 0.22386, (3: 0.31848, ((4: 0.26086, 7: 0.19039): 0.00000, (5: 0.12206, (6: 0.38209, 8: 0.14067): 0.00000): 0.07767): 0.00149): 0.00000);

(GaGATA2b: 0.33313, TrGATA2b: 0.22386, (PfGATA2b: 0.31848, ((OlGATA2b: 0.26086, TnGATA2b: 0.19039): 0.00000, (PoGATA2b: 0.12206, (CsGATA2b: 0.38209, OnGATA2b: 0.14067): 0.00000): 0.07767): 0.00149): 0.00000);

Detailed output identifying parameters

kappa (ts/tv) =  2.48817


dN/dS (w) for site classes (K=3)

p:   0.56435  0.33534  0.10031
w:   0.00002  0.01606  0.24718

dN & dS for each branch

 branch          t       N       S   dN/dS      dN      dS  N*dN  S*dS

   9..1       0.333   1037.0    241.0   0.0302   0.0157   0.5212   16.3  125.6
   9..2       0.224   1037.0    241.0   0.0302   0.0106   0.3502   11.0   84.4
   9..10      0.000   1037.0    241.0   0.0302   0.0000   0.0000    0.0    0.0
  10..3       0.318   1037.0    241.0   0.0302   0.0150   0.4983   15.6  120.1
  10..11      0.001   1037.0    241.0   0.0302   0.0001   0.0023    0.1    0.6
  11..12      0.000   1037.0    241.0   0.0302   0.0000   0.0000    0.0    0.0
  12..4       0.261   1037.0    241.0   0.0302   0.0123   0.4081   12.8   98.3
  12..7       0.190   1037.0    241.0   0.0302   0.0090   0.2979    9.3   71.8
  11..13      0.078   1037.0    241.0   0.0302   0.0037   0.1215    3.8   29.3
  13..5       0.122   1037.0    241.0   0.0302   0.0058   0.1910    6.0   46.0
  13..14      0.000   1037.0    241.0   0.0302   0.0000   0.0000    0.0    0.0
  14..6       0.382   1037.0    241.0   0.0302   0.0180   0.5978   18.7  144.1
  14..8       0.141   1037.0    241.0   0.0302   0.0066   0.2201    6.9   53.0


Naive Empirical Bayes (NEB) analysis
Time used:  1:27


Model 1: NearlyNeutral (2 categories)


TREE #  1:  (1, 2, (3, ((4, 7), (5, (6, 8)))));   MP score: 593
check convergence..
lnL(ntime: 13  np: 16):  -4053.830818      +0.000000
   9..1     9..2     9..10   10..3    10..11   11..12   12..4    12..7    11..13   13..5    13..14   14..6    14..8  
 0.332808 0.225304 0.000004 0.320114 0.003898 0.001509 0.263481 0.191260 0.077402 0.123716 0.000004 0.390006 0.141336 2.559858 0.974930 0.018148

Note: Branch length is defined as number of nucleotide substitutions per codon (not per neucleotide site).

tree length =   2.07084

(1: 0.33281, 2: 0.22530, (3: 0.32011, ((4: 0.26348, 7: 0.19126): 0.00151, (5: 0.12372, (6: 0.39001, 8: 0.14134): 0.00000): 0.07740): 0.00390): 0.00000);

(GaGATA2b: 0.33281, TrGATA2b: 0.22530, (PfGATA2b: 0.32011, ((OlGATA2b: 0.26348, TnGATA2b: 0.19126): 0.00151, (PoGATA2b: 0.12372, (CsGATA2b: 0.39001, OnGATA2b: 0.14134): 0.00000): 0.07740): 0.00390): 0.00000);

Detailed output identifying parameters

kappa (ts/tv) =  2.55986


dN/dS (w) for site classes (K=2)

p:   0.97493  0.02507
w:   0.01815  1.00000

dN & dS for each branch

 branch          t       N       S   dN/dS      dN      dS  N*dN  S*dS

   9..1       0.333   1036.3    241.7   0.0428   0.0212   0.4957   22.0  119.8
   9..2       0.225   1036.3    241.7   0.0428   0.0144   0.3356   14.9   81.1
   9..10      0.000   1036.3    241.7   0.0428   0.0000   0.0000    0.0    0.0
  10..3       0.320   1036.3    241.7   0.0428   0.0204   0.4768   21.1  115.2
  10..11      0.004   1036.3    241.7   0.0428   0.0002   0.0058    0.3    1.4
  11..12      0.002   1036.3    241.7   0.0428   0.0001   0.0022    0.1    0.5
  12..4       0.263   1036.3    241.7   0.0428   0.0168   0.3925   17.4   94.9
  12..7       0.191   1036.3    241.7   0.0428   0.0122   0.2849   12.6   68.9
  11..13      0.077   1036.3    241.7   0.0428   0.0049   0.1153    5.1   27.9
  13..5       0.124   1036.3    241.7   0.0428   0.0079   0.1843    8.2   44.5
  13..14      0.000   1036.3    241.7   0.0428   0.0000   0.0000    0.0    0.0
  14..6       0.390   1036.3    241.7   0.0428   0.0248   0.5809   25.7  140.4
  14..8       0.141   1036.3    241.7   0.0428   0.0090   0.2105    9.3   50.9


Time used:  1:46


Model 2: PositiveSelection (3 categories)


TREE #  1:  (1, 2, (3, ((4, 7), (5, (6, 8)))));   MP score: 593
check convergence..
lnL(ntime: 13  np: 18):  -4053.830818      +0.000000
   9..1     9..2     9..10   10..3    10..11   11..12   12..4    12..7    11..13   13..5    13..14   14..6    14..8  
 0.332807 0.225304 0.000004 0.320114 0.003898 0.001509 0.263481 0.191261 0.077402 0.123716 0.000004 0.390005 0.141335 2.559862 0.974930 0.025070 0.018148 48.131728

Note: Branch length is defined as number of nucleotide substitutions per codon (not per neucleotide site).

tree length =   2.07084

(1: 0.33281, 2: 0.22530, (3: 0.32011, ((4: 0.26348, 7: 0.19126): 0.00151, (5: 0.12372, (6: 0.39001, 8: 0.14134): 0.00000): 0.07740): 0.00390): 0.00000);

(GaGATA2b: 0.33281, TrGATA2b: 0.22530, (PfGATA2b: 0.32011, ((OlGATA2b: 0.26348, TnGATA2b: 0.19126): 0.00151, (PoGATA2b: 0.12372, (CsGATA2b: 0.39001, OnGATA2b: 0.14134): 0.00000): 0.07740): 0.00390): 0.00000);

Detailed output identifying parameters

kappa (ts/tv) =  2.55986


dN/dS (w) for site classes (K=3)

p:   0.97493  0.02507  0.00000
w:   0.01815  1.00000 48.13173
(note that p[2] is zero)


dN & dS for each branch

 branch          t       N       S   dN/dS      dN      dS  N*dN  S*dS

   9..1       0.333   1036.3    241.7   0.0428   0.0212   0.4957   22.0  119.8
   9..2       0.225   1036.3    241.7   0.0428   0.0144   0.3356   14.9   81.1
   9..10      0.000   1036.3    241.7   0.0428   0.0000   0.0000    0.0    0.0
  10..3       0.320   1036.3    241.7   0.0428   0.0204   0.4768   21.1  115.2
  10..11      0.004   1036.3    241.7   0.0428   0.0002   0.0058    0.3    1.4
  11..12      0.002   1036.3    241.7   0.0428   0.0001   0.0022    0.1    0.5
  12..4       0.263   1036.3    241.7   0.0428   0.0168   0.3925   17.4   94.9
  12..7       0.191   1036.3    241.7   0.0428   0.0122   0.2849   12.6   68.9
  11..13      0.077   1036.3    241.7   0.0428   0.0049   0.1153    5.1   27.9
  13..5       0.124   1036.3    241.7   0.0428   0.0079   0.1843    8.2   44.5
  13..14      0.000   1036.3    241.7   0.0428   0.0000   0.0000    0.0    0.0
  14..6       0.390   1036.3    241.7   0.0428   0.0248   0.5809   25.7  140.4
  14..8       0.141   1036.3    241.7   0.0428   0.0090   0.2105    9.3   50.9


Naive Empirical Bayes (NEB) analysis
Bayes Empirical Bayes (BEB) analysis (Yang, Wong & Nielsen 2005. Mol. Biol. Evol. 22:1107-1118)
Positively selected sites (*: P>95%; **: P>99%)
(amino acids refer to 1st sequence: GaGATA2b)

            Pr(w>1)     post mean +- SE for w

   356 G      0.738         2.639 +- 2.261


The grid (see ternary graph for p0-p1)

w0:   0.050  0.150  0.250  0.350  0.450  0.550  0.650  0.750  0.850  0.950
w2:   1.500  2.500  3.500  4.500  5.500  6.500  7.500  8.500  9.500 10.500


Posterior on the grid

w0:   1.000  0.000  0.000  0.000  0.000  0.000  0.000  0.000  0.000  0.000
w2:   0.486  0.143  0.087  0.064  0.051  0.043  0.037  0.033  0.029  0.026

Posterior for p0-p1 (see the ternary graph)

 0.000
 0.000 0.000 0.000
 0.000 0.000 0.000 0.000 0.000
 0.000 0.000 0.000 0.000 0.000 0.000 0.000
 0.000 0.000 0.000 0.000 0.000 0.000 0.000 0.000 0.000
 0.000 0.000 0.000 0.000 0.000 0.000 0.000 0.000 0.000 0.000 0.000
 0.000 0.000 0.000 0.000 0.000 0.000 0.000 0.000 0.000 0.000 0.000 0.000 0.000
 0.000 0.000 0.000 0.000 0.000 0.000 0.000 0.000 0.000 0.000 0.000 0.000 0.000 0.000 0.000
 0.000 0.000 0.000 0.000 0.000 0.000 0.000 0.000 0.000 0.000 0.000 0.000 0.000 0.000 0.000 0.000 0.000
 0.000 0.000 0.000 0.000 0.000 0.000 0.000 0.000 0.000 0.000 0.000 0.000 0.000 0.000 0.000 0.000 0.000 0.000 1.000

sum of density on p0-p1 =   1.000000

Time used:  2:54


Model 7: beta (10 categories)


TREE #  1:  (1, 2, (3, ((4, 7), (5, (6, 8)))));   MP score: 593
lnL(ntime: 13  np: 16):  -4034.059567      +0.000000
   9..1     9..2     9..10   10..3    10..11   11..12   12..4    12..7    11..13   13..5    13..14   14..6    14..8  
 0.334371 0.224113 0.000004 0.318986 0.002002 0.000004 0.261407 0.190639 0.077734 0.122369 0.000004 0.383004 0.141035 2.484654 0.086246 2.227696

Note: Branch length is defined as number of nucleotide substitutions per codon (not per neucleotide site).

tree length =   2.05567

(1: 0.33437, 2: 0.22411, (3: 0.31899, ((4: 0.26141, 7: 0.19064): 0.00000, (5: 0.12237, (6: 0.38300, 8: 0.14104): 0.00000): 0.07773): 0.00200): 0.00000);

(GaGATA2b: 0.33437, TrGATA2b: 0.22411, (PfGATA2b: 0.31899, ((OlGATA2b: 0.26141, TnGATA2b: 0.19064): 0.00000, (PoGATA2b: 0.12237, (CsGATA2b: 0.38300, OnGATA2b: 0.14104): 0.00000): 0.07773): 0.00200): 0.00000);

Detailed output identifying parameters

kappa (ts/tv) =  2.48465

Parameters in M7 (beta):
 p =   0.08625  q =   2.22770


dN/dS (w) for site classes (K=10)

p:   0.10000  0.10000  0.10000  0.10000  0.10000  0.10000  0.10000  0.10000  0.10000  0.10000
w:   0.00000  0.00000  0.00000  0.00000  0.00003  0.00033  0.00228  0.01209  0.05413  0.24319

dN & dS for each branch

 branch          t       N       S   dN/dS      dN      dS  N*dN  S*dS

   9..1       0.334   1037.0    241.0   0.0312   0.0163   0.5212   16.9  125.6
   9..2       0.224   1037.0    241.0   0.0312   0.0109   0.3493   11.3   84.2
   9..10      0.000   1037.0    241.0   0.0312   0.0000   0.0000    0.0    0.0
  10..3       0.319   1037.0    241.0   0.0312   0.0155   0.4972   16.1  119.8
  10..11      0.002   1037.0    241.0   0.0312   0.0001   0.0031    0.1    0.8
  11..12      0.000   1037.0    241.0   0.0312   0.0000   0.0000    0.0    0.0
  12..4       0.261   1037.0    241.0   0.0312   0.0127   0.4074   13.2   98.2
  12..7       0.191   1037.0    241.0   0.0312   0.0093   0.2971    9.6   71.6
  11..13      0.078   1037.0    241.0   0.0312   0.0038   0.1212    3.9   29.2
  13..5       0.122   1037.0    241.0   0.0312   0.0060   0.1907    6.2   46.0
  13..14      0.000   1037.0    241.0   0.0312   0.0000   0.0000    0.0    0.0
  14..6       0.383   1037.0    241.0   0.0312   0.0186   0.5970   19.3  143.8
  14..8       0.141   1037.0    241.0   0.0312   0.0069   0.2198    7.1   53.0


Time used:  4:32


Model 8: beta&w>1 (11 categories)


TREE #  1:  (1, 2, (3, ((4, 7), (5, (6, 8)))));   MP score: 593
lnL(ntime: 13  np: 18):  -4030.943675      +0.000000
   9..1     9..2     9..10   10..3    10..11   11..12   12..4    12..7    11..13   13..5    13..14   14..6    14..8  
 0.336989 0.225840 0.000004 0.321525 0.002662 0.000004 0.263875 0.192647 0.075816 0.125160 0.000004 0.389988 0.142868 2.489869 0.997408 0.093076 2.709383 2.401316

Note: Branch length is defined as number of nucleotide substitutions per codon (not per neucleotide site).

tree length =   2.07738

(1: 0.33699, 2: 0.22584, (3: 0.32152, ((4: 0.26387, 7: 0.19265): 0.00000, (5: 0.12516, (6: 0.38999, 8: 0.14287): 0.00000): 0.07582): 0.00266): 0.00000);

(GaGATA2b: 0.33699, TrGATA2b: 0.22584, (PfGATA2b: 0.32152, ((OlGATA2b: 0.26387, TnGATA2b: 0.19265): 0.00000, (PoGATA2b: 0.12516, (CsGATA2b: 0.38999, OnGATA2b: 0.14287): 0.00000): 0.07582): 0.00266): 0.00000);

Detailed output identifying parameters

kappa (ts/tv) =  2.48987

Parameters in M8 (beta&w>1):
  p0 =   0.99741  p =   0.09308 q =   2.70938
 (p1 =   0.00259) w =   2.40132


dN/dS (w) for site classes (K=11)

p:   0.09974  0.09974  0.09974  0.09974  0.09974  0.09974  0.09974  0.09974  0.09974  0.09974  0.00259
w:   0.00000  0.00000  0.00000  0.00000  0.00005  0.00043  0.00261  0.01231  0.05011  0.21134  2.40132

dN & dS for each branch

 branch          t       N       S   dN/dS      dN      dS  N*dN  S*dS

   9..1       0.337   1037.0    241.0   0.0338   0.0176   0.5200   18.2  125.3
   9..2       0.226   1037.0    241.0   0.0338   0.0118   0.3485   12.2   84.0
   9..10      0.000   1037.0    241.0   0.0338   0.0000   0.0000    0.0    0.0
  10..3       0.322   1037.0    241.0   0.0338   0.0168   0.4961   17.4  119.6
  10..11      0.003   1037.0    241.0   0.0338   0.0001   0.0041    0.1    1.0
  11..12      0.000   1037.0    241.0   0.0338   0.0000   0.0000    0.0    0.0
  12..4       0.264   1037.0    241.0   0.0338   0.0138   0.4071   14.3   98.1
  12..7       0.193   1037.0    241.0   0.0338   0.0101   0.2972   10.4   71.6
  11..13      0.076   1037.0    241.0   0.0338   0.0040   0.1170    4.1   28.2
  13..5       0.125   1037.0    241.0   0.0338   0.0065   0.1931    6.8   46.5
  13..14      0.000   1037.0    241.0   0.0338   0.0000   0.0000    0.0    0.0
  14..6       0.390   1037.0    241.0   0.0338   0.0204   0.6017   21.1  145.0
  14..8       0.143   1037.0    241.0   0.0338   0.0075   0.2204    7.7   53.1


Naive Empirical Bayes (NEB) analysis
Positively selected sites (*: P>95%; **: P>99%)
(amino acids refer to 1st sequence: GaGATA2b)

            Pr(w>1)     post mean +- SE for w

   356 G      0.989*        2.377


Bayes Empirical Bayes (BEB) analysis (Yang, Wong & Nielsen 2005. Mol. Biol. Evol. 22:1107-1118)
Positively selected sites (*: P>95%; **: P>99%)
(amino acids refer to 1st sequence: GaGATA2b)

            Pr(w>1)     post mean +- SE for w

   356 G      0.948         3.337 +- 2.467


The grid 

p0:   0.050  0.150  0.250  0.350  0.450  0.550  0.650  0.750  0.850  0.950
p :   0.100  0.300  0.500  0.700  0.900  1.100  1.300  1.500  1.700  1.900
q :   0.100  0.300  0.500  0.700  0.900  1.100  1.300  1.500  1.700  1.900
ws:   1.500  2.500  3.500  4.500  5.500  6.500  7.500  8.500  9.500 10.500


Posterior on the grid

p0:   0.000  0.000  0.000  0.000  0.000  0.000  0.000  0.000  0.000  1.000
p :   1.000  0.000  0.000  0.000  0.000  0.000  0.000  0.000  0.000  0.000
q :   0.000  0.000  0.000  0.000  0.000  0.000  0.000  0.001  0.045  0.954
ws:   0.406  0.173  0.109  0.078  0.060  0.048  0.040  0.033  0.028  0.024

Time used:  6:43
