# Supplementary material for: Origin and evolution of GATA2a and GATA2b in teleosts: insights from tongue sole, Cynoglossus semilaevis
Source: PeerJ. 2016 Mar 21;4:e1790. doi: 10.7717/peerj.1790 (PMC4806627; doi:10.7717/peerj.1790)
Supplement: Data S1 — The raw data of PAML and qRT-PCR [file peerj-04-1790-s007.zip › qRT-PCR-out.xlsx]

## Sheet: Sheet1
GATA2b	tissue	Cp	RPL117
	B	28.28	26.25
	B	28.46	26.41
	B	28.62	26.42
	H	27.91	26.62
	H	27.97	26.67
	H	28.11	26.63
	I	31.31	25.88
	I	31.03	25.99
	I	30.8	25.89
	K	28.83	24.66
	K	28.59	24.66
	K	28.6	24.71
	L	31.55	26.51
	L	32.12	26.53
	L	31.94	26.48
	O	30.56	22.45
	O	30.07	22.34
	O	29.91	22.56
	S	28.05	24.72
	S	27.99	24.77
	S	28.16	24.85
GATA2b	tissue	Cp	RPL117
	B	28.15	26.94
	B	27.94	26.42
	B	28.31	26.65
	G	22.88	25.21
	G	23.1	25.29
	G	23.13	25.51
	H	26.66	27.19
	H	26.82	27.11
	H	26.79	27.2
	I	30.72	25.1
	I	30.26	25.57
	I	30.02	25.15
	K	27.89	25
	K	28.13	24.93
	K	27.75	25.03
	L	30.42	25.93
	L	30.81	25.56
	L	30.88	25.7
	T	25.98	25.32
	T	26.03	25.31
	T	26.1	25.58
	S	28.67	25.42
	S	28.43	25.14
	S	28.28	25.01
