# Supplementary material for: Origin and evolution of GATA2a and GATA2b in teleosts: insights from tongue sole, Cynoglossus semilaevis
Source: PeerJ. 2016 Mar 21;4:e1790. doi: 10.7717/peerj.1790 (PMC4806627; doi:10.7717/peerj.1790)
Supplement: Supplemental Information 1 [file peerj-04-1790-s008.txt]

>Paralichthys olivaceus GATA2a DNA sequence
TTTATTGAAGACTCCGCCCACGAGCTTGACAAGCTTGGCCCCGCGCTGTCAGCCGCACTCAGCCTCAGTCAGACGTGTTG
CTCTCAGTCCCAGTGGACGGAGTTTACTTTGCACCGACAAACAGCCACGACAGACAGTTGGAGAGGGACCTGCAGCACCG
ACACAGACACCGGGGACTGTTCTCCAAGGAGGAGTGAGCTGGTCAGATTCTGTGGATGAATCAACAACAGACAAGGAGGT
ACGACATGTTTGTGTTTTTGACACCAAGGCTGCGCGTAATGGAGTGGATGTGAAGAGTGATGTGTGCGTAATTGTTGTGG
GTAGAGATGTTTTTTTCATTATTATTATGAAGTTGCATCGCAACATGCACAACCTCAGCAGAGAGTGTTTGTTTGTGTGT
GTGTATGTGTGTGTGTGTGTGTGTGTGTGTGTGTGTGTGTGTGTGTGTGTGTGTGTGGGGATGATGATGATGATAAACAG
ACAGCAGGCTTCATAACAACCTCTACACTTCTGCATTTAAAATATGAACATGTGATGTTTGCTTATTGAAGGTTTCAAGT
GTCAAAACTCGACTCCATGTCCTGGACCAGAGAGGGATTTACCTCAGAGGAGAGAACAACACAAAGCATTAGTCATCTGC
TGTGAATGGACACGGTGGAAATCTCATAAAGGACTAATTTCAAAACCGCCTGTGTCCTCTCCCTGGACATTATTTGACTC
TTTAAATCGCACCAAACCCAAACACACACAGAGCCATGGATGTGACGGCCGAGCAGCCGCGCTGGATGCACCACCACGCC
GTGCTGAACGGACAACACCCGGACTCCCACCACCCCGGCCTGGGCCACAACTACATGGAGCCCACGGCGCAGCTGCTGCC
TCCGGACGAGGTGGATGTTTTCTTTAACCACCTGGACTCGCAGGGGAACCCGTACTACCACAACTCCGCCCGGGCCAGGG
TGTCCTACAGCCAAGCGCACGGTAAGTTGGAGCCATAACGCAGGGGTGCTACTTTAATGATAGTAATAAATAAAACCACA
CCTAAGACTAAAACTCATCTAGCTTCTAAAATATGAGTAGCAAAATATTTTATTTCTGAATACACAATCACCTTCAAATC
ATGAATTATTAGTTTGTATTTCTTTTAAATTAAACGCCAAACATGTCACAGGTTTCTATAGTTTGAAAATGTGAATAATG
TGCGTTAATTTTTTACATTACAATTTTGTAGGCTATGTCAGTCATTTATTTCAGATGTTAAACATCAAATCAAATGGTTA
ATGCAACTTTGAATTTAGTGTTTTTAAGATTCACATTTTAGTGAAGCAAAACTGGCCAATTTTTATCTTCACAACTTTAT
TTACACGTTTATATTAACCAAGTCTATCCAGTGAATCAACAAGTCTTGTTATTTAGTCATGTCTGCATCCACAGATCATC
TTTGTGCGTAATAAATACTCTGTTGTTTGGGGATTTCACAGCTCGTCTGACGGGGTCTCAGGTCTGCCGGCCTCATCTCA
TCCACAGCCCGGGGATTTCATGGCTGGACGGGGGCAAAGCAGCCCTGTCCGCCCACCACCACAACGCCTGGGCTGTCAGC
CCCTTCAGCAAACCCAGCATGCACCACCCGGGCTCCGCGTCCCCCGGCGGCCTCTCCGCGGTCTACCCGTGCAGCAGCAA
CTCAAACACGGTCTCCGCCCCGTCGTTAACGCCGCCGTCCCACAGCAGCCCGCACCTGTACGCCTTTCCCCCGACGCCGC
CAAAGGACGTATCGCCGGACCCGGGGGCTTCGTCCCCATTGTCAGCCACCAGGATGGACGAGAAGGACTCTATCAAATAC
CAGGTGTCGCTGGCGGAGGGGATGAAGATGGAGGGTTCCAGTCCGCTGAGGAGCAGCCTGGCCTCCATGAGCGCCCAGAC
GCCCTCCACCCACCATCCCATACCGACGTACCCCACCTACTCTCTACCGGCGGCACACGAGTACGGCGGCAGCCTGTTCC
ACCCGGGCAGCCTGCTGGGAGCATCGTCCGGCTTCATGCACAAAAACAAGGGCAAGGCCCGTTCCTGCACCGGTGAGTGC
ACTGCTAACACCACACTGATGCCAAACTCCAATCAAATACATCTTATACAGAGACTGTCTCTACTCTTTCCACCTTCTTC
AGTCAGCGGTAACTCAACTAAAACTCCAAATGAGGTCGCATAGTAACTAACTCACGCTTTTAAAATGTCCCATGACACAT
TATATTAGATTGTTGATCTTAAAGCGCAGCTTTATATCGATTTGCTCTGTTTTTACACGCAACGTTTAAAGTCTTTGTGT
AATATCCATGTAAAAGGATTATTATAAGATCTCATTACATATGAACAGACTCGAACATAAACAAATAAAACGCCCATTAA
AATCCAAGTCGTTTATAAATGTAATGCCAAGCAAATATACAAGATTATTCTCACACAAAGCCCCATGAGTTGTTATGATT
ATCAAAGAAAATGAAATACTTTATATTCCTTGAATGAAATGAAATGCAGTTTGAGAGATAATCTCATGTTTTATTAAATA
CTTTTAAATTAAAAAAGACACACTAGAGCCATTTAATTGATTCCACTGGTAATGTTGTAATGCCAGATAAAAAAATTTGT
TATTCTGTAAATTATATTAAATACATCCTTTTGCAATGTATTTGAGCATCATCCAGCTTTATTTGTCATTTGGGAAATTG
ATAATTGATAAGAAATAATTGAATAACATCATAAATAGCATTCAATGCCTGAGCCCGCCCTCCACTGTTCTCCATCACAG
AGACTGTGATCATCTTCTTTTGTTCACCCTGACTCTGTGAATAAATGTGTCATATGGCTGCAGCACCAACACTGAGCTGG
ATCCAGCCCAGAGGTTTGAAAGGAAGATCCTCAGTTGCTCTGAGCCAAAACCTCAGTTTTTAGGCTACAGTCGTTTCTCT
GTTACACAAGACTACATTGGCCTGATTGTTACTTGATTACAGACCAGGAGGCTTCCACCTTCAAACCAGATTGTGTTTAA
ATAGCGTATTAGCACGGTGGGCAACCTGACCTCAGTTTAAATAACAAGTCTTTGTATGAAATATGAGTTGACTTCTTAAG
TGACTGTAAAATGTATTTCATTGACTTCAAAACAATTATAAATTAACTTCATTCTACTAATTATTTATAAAGTGGGAATG
TATGGCTCTGCTGATGTACATATGGACTGTTTTATCATGTTAAGCTTAAGAAATTGAGAGTGAGCGCACAGTGAAGTTAC
TGCAGATGGGAAAGCAAACTCTCTAATGGAAAGTAAAAGAGTCAATTTAATGTCCAGCACACAGGCAGATGCTTTTTCCT
TTGCTTTACCATTAAAAACAAAGAGTAAGTGGATTAAAAGCAGTAGCACATGCTGTGATCTAAAGACTGTTGTTTGTGGA
AATATTTTGCCAAAATAAAAAATGTGTACATGCACACTGTGTAGAAGAACAAATCAATTCTTGTCAAAGCTGCTGATAAA
ATCATGCGTTCAATATTTAGTTACGACATAGGATGGAGAAATGTAGCTCCTTGTTAGTAATGCCTATAAATATATATGTG
TGCTTTCTCTCCAGAGGGCCGTGAGTGTGTAAACTGTGGAGCCACCTCCACGCCTCTGTGGAGACGTGACAGCACGGGAC
ACTACCTGTGCAATGCCTGTGGGCTGTACCATAAGATGAACGGCCAAAACAGACCACTCATCAAACCCAAGCGCAGGCTG
GTGAGTTTCATCTAGTGCAACTTCACTTGGTCTGAATGTTGGACGTGGCAGTAAATAAAAAAAAATAAAAAAGAAAGAGT
GTAAGGTGGAGAGGTGGAGAGGTGGAGAGGGAGAGAGGGAGAGAGGGTGAGGGGGTGCGTACAATGCCAGGAAAGTTATA
TTTTCCCAATCAGTTTCCAGGCATTGTATTTGCGGCTAACCTCGTGCTCTTTCAGCTCAGGCCGTTAGCAGAGTGGGACT
ATCTGTGTTGTTTCTGTTATCATTATCACTGCTACTTCTGATGCTGTCATTGATAGCAGGGCCACAGCACAATCCCTAAA
AACTAATGGTGAAATTTATTGTGTGAGATATTTACATGAGGGCTGTTTTGTTATTTTGACACATGGGCAGAAGAGACACT
GTCTAGTGAAAAACATGTCTCCAAATTTGGTGATTTTTTAAAACCTTCAATGAACTGAGGCATTGCTGTTCCCTTTTGGG
GCTTGACAAATGTCTCCTGTTTCTAAATAAACAACATTAAAGCTTGGTGGAAATGCATCTTCACAAAGCTGTTGTTTCTT
AAGATTCACAATTTTCAATGGTCACTAAAGTGTGGAGAGGATCAAAGCCAATTTGGAAATGATTTTGATCAAATATTTTC
CAACATGCACTGCTTCAAACATCACTGTTGCCCAGTTACAACTTCATGTCACACTCATCCAGCTGCATGATTTAAGGAGA
CTTCAGAAATTAAACACCAATTGAAGTAAATATGTGATATAATTTTAGGAAAATGCTTTGAAGCAGGGAAACAAGAATAC
AACAAATACTACATACCTGTAATTTAACTGCATAATTTCGTTTCAGCAGCAGCTCTGATTGTTCACAACATTTTATTCCT
AGATACCGCGATAACAATTTCAAAGGAAGATCTCTGCACACTGAATGCATTCATGCAACACTGTGCATAGTGTTTGCAGC
AGGAGGCAGCTGTGGGATGAACACAGTATTTGCAGAGTAAACAGACGGTGCTCATTAAATCAGTAGAGGCCTAATTAACA
ATGAACGAGAGTGAGCTGCTACACTTCAAACCTGGTAGTGATGAGAATGGGTTTAAAGTTTTTAACTAGACCAGTGTGAC
GGGATGGTTTGAGACAGAAGCGGGACAAGAGATGTCAAAACAGGACTTGCTCTCAAAATGTATGCAATAAAAGATTAGTT
ATTTTAATTTATGCAAAAATAAAGAGAAGTGCGCAACTTTAAGGAAAAAAAGATGCGATGAGAAACGCGAGTGAGAAAAA
ACTGCCTCATTTAACGATCGTAATTAGAGGTTAGAGATTAGTTTCTGCTCTTATTATGCAGCCTGGTTCATAACAATAGT
CTATAGGCTGCAGGAGCAATTATTTCAGCGCCTGTTAGTACAGGTTATAAATGCATATGCGGCCGTATATCAGGCCTGGC
TTCCGTGTTGCTGGGCCGGGGCTCGCTGCAGAGCTCCACAGTGGCAGCAGCCCTCCACCGGCTTCCTATCCGGATGTCTG
ACCGGTCCAGATAAAGCAGCGGGGCGGGCAGCCTGCTTCCTCCTGCGGCCTCCTGACTACACACTCCGCACTAAAGCTGA
GGTGGTCAAGCTGCTCCGCTGCTGACAGAGAAACGTACCGAGCAGCGACAAAAAAAAAGGCACAGGGAGAAGTTATGGAG
GCTGAGCAGTGACTGACAAGCAGCAACTCGTTTCTGTTGTTTTAGGTAATGCAATTATTAGAACATTGTAGAAGCGAGCG
TGTATATCTCTATATTTATTTCTTGTATTGGAAATAAGGCTCGTTAAAAGATATTCAAGCGTGAAGAATGTACCAGGAAT
CAATGAAATTCACATGACCATTGTGGCATTTGAATTCAATTTAAATAAAAATTGTGTTTTGATTTTGAACACTGTATTCA
AAACGATGCAAAGTAGATAGACAATGGAAGCCTAAAATAAAATACAATAATCTTTACTTTCGGAGGGACAAAACAACACA
ATGGACTATGGACACCTGAGCATCATTATCATTTCCAATTTGCCTTGGTTTATAATAGTTAGGCCCTGATGTCATAAAAG
CAGCTTAAATCAACAGAATCAAAAGTTCAACTAGTTTTATGTCTTATTGTCCATACTAAACTATATTCTTGCCTTCGCTG
TGTCTGCTTGTGCTGTTGACCTCTCGTTAAACTCAGTCCACATGTTCTCCACAGTCCGCTGCCAGACGAGCAGGCACCTG
CTGTGCAAACTGTCAGACGACCACCACCACACTCTGGCGACGCAATGCAAATGGGGACCCTGTGTGCAACGCCTGCGGCC
TCTACTATAAACTGCATAACGTACGTCTTTGACTGATGATCTCCTTCACAGGCGTATAGGCAGGCAGGTTGGACTGCTTG
TAGTGGGATAAGAGGCATGTCAGAGAAAAAGACAGAGAAAGGAGGAGAGGAAGAAGAGAGTGAGGATTGTGTTACTCTTG
GGTTCTTTTGGACTTGTTGGGGTTTTCTTGATCTGTGCTTTATTGTTTCCCATGGTAGGCGTAAACCCCTGAGAGTCATA
GTCAAGGTTGGACTGCTGATAAGTGGGCCTGCCACAAGTCAAGACTCCAAATATATTAAACCTGTAGGAATTAATATTAA
CAAGCTAAAAATGTATGTCCTGAAGGATAAGTCGAAACCAATAATTTACTAATCCTAGTTTGAAGGTGCTGTCTGTGTAA
AAGTCTGAAATAGTTTATTCCTCATAGAATTCAAGAACATTAGCGAGCCACATTGTCACGCTTGTTGACATGTGACGTGA
CCCTGTGGTCAGTCTCACATTCACATGCTGCTGTCAATGCAAAGGAGAGAACCATAAACACTGAACTCCTATTTGAGTTA
TGGTTGTTTTGAGGAACCTGCTTTGAAAGATTTACATCCTCAATAGGAACCAGACTGTATAGGGAAGTAGGATATTGGGG
GATGAATGAATATGTTTTGGTCTATTCATGGAGTAGGTTGACAATAACAAGAACAAAGAATATTGTAAACTTAACAGAAG
AACTATTATGACCCATATTTGAAAATTATTTTGACTTCTAGTTCATGAAATTCATAATTTGTGGGTTTGATCACATCACT
TTTCCTTCTGTCCACAGGTGAACCGGCCTCTGACCATGAAGAAGGAGGGGATACAGACACGCAACCGGAAAATGTCCAAC
AAATCTAAAAAGAGCAAGCGGTGCGGAGACAGCTACGAGGAGTTTACCAAATGTCTGCACGACAAGACCTCTCCGTTCAG
CGCCTCCTCTCTGGCCGGACACATGTCCATGGGCCACTTGCCACATTTCAGCCACCCTGGACACATGCTCCCCACCCCCA
CCCCGATACACCCGTCATTTGGCCACCCGCACCACTCCAACATGGTGACGGCCATGGGCTGAGGGGGCGAAGACGGGGGT
TAGCCTCTAGCTACTTTAAGAACTTGAAACAGTTATGAGGGTCTCACTAGAGGACAGTGAGGACAATGTTAGACATGTGG
TTTGTGCGTCTTCATCTTGACTGTCTATTGATTGGTTATGCCGTTGGTATGTTGGAGAAAAGATGTATCATTGGGGGAAG
AGGAACTTTTTACTTCTTATCTATAGGTACCTATTTTGATAGAAGAGGATTGTGCCTCCTGTCAGTCAGGAACACACGTA
AACACCAACATGTCATCACACCTCATAGATCTCCTCTCACAGTCCCCGCTGACGCCCTGAGTGTCTGCAGTGAGGTTCAG
TATGTGCTGAGCAGGTTTATATAACTGTGAATATTGTAAATGTGTTCAACAGAGGGGGGTGTCCCAGACAGTGTAGTCCC
CTTCACAACATTACACGAAAAAGATGCTGGATCTTTTCCTCATGGACAATTTTAAAATTTTCACAAAAGAAATTAGCAAA
CAACAAAGGTTTATGGATTCTAATTTGACACTGTTTATTATTATAATTATTGTTATTATAATTATTATTGTTATTCAGAT
AATTTATTTTTACTGCCTTTTTTTGAATATATCATTTGAATCATAATATGGATACTGTTATCCCAGTTATGAATATATTT
CTAGCTGAAGTGCTTTGTCGGAGCTGGTCAACATTTATACTCATAAGAAATAAAGAGATCAAGTTCATTATCCAGTCTGC
TCTGTCTATTCAATATCAAACATGTAAGTCTCTGAAATAAGAACAGTTACATTAGTGTTCATATTGGTTATTGTACTGAC
TAGGACTGACTCATTTTAGTATGAACAACAACAAAGTACAGTGTTGAATTGGATTTGAGAGACAAGAGGTGAATGTATGT
TACACAGTCAACATTAATGAGGGCACTAATGCAAGTCCACGTGAATGAAAGATTTAGTAATAACTTCACAAATTAATCAA
ATTCATTTCACAGTTAATGATCTTGTTGTTAATATATATGCATCAGATTCTCTGTATCATTTTCTGTGTCCTTGTTCTTC
TCTGGATTTTTTGTGTGTGAACTATTTTATGCTGATATTGCTCAACAATATCTCTGCATCCCCCTCTGTGCACATTCACC
CAACACTTCTCCCACCCGGCCCGT
>>Paralichthys olivaceus GATA2b DNA sequence
GTCAGTCTGCTCCACATCTCATTAATGAGCCCGAGCAGAGTACGGATCAGGAGGTTTACACATCCGAGCTGTGTCCGCCG
TCAGCTGATCGAGACTGCAACAGGTATCCAGAGGACATGTCGCCTTTCTCCTTTACGCAATGCCTCCTCTCAGTCAGCTG
TCCACAGAAGGACACTGAAGTGTGCAAAGTTAATTTCTAGAGTTCACAGCTATGATTAGACAGCGATGCTCAGTCTCTGC
GTGGAAGAAGAGCTGGAGTGTCCATCGTTTGAATGAATTAACATTTTGTTTTCGTCTCATTGCAGGTATCCACTCCTGAG
GAGAAACAAGAAGACCGGGTTATTAAAGGATTTTATTTCTTCAGTAAATAAACACAGCCGAGACCCCCACAGCTCGGGAA
CTATATTGTCAGGAGGATCTAACTTCCATTTTGGAGGCAAGAGTGTGTAGAGTAGCCCGGCGCACAGACAGACGCGTTCA
GAGGAGAAGGAGACGACCAGCTCAGCCATGGAGGTCGCAGCGGCCGATCAGTCTCGGTGGATGGCGCACCATCACGCTGT
GCTGAACAGCCAGCACCCGGACTCTCACCACCACAGCCTGAGCCACAACTACATGGAGCCCATGGCGCCTTTGCTGCCCC
AGGACGAGGTGGACATGTTTCTGAACCACTTGGACTCTCAGGGGAACCCTTACTACACCAACTCCCGAGCAAGGGTCACC
TACAGCCAAGCGCACGGTAAGATGCGCACTGTCAAGTTCAGCTAAGAAAAAAATGATTAAAAGGAACAAAGCCTGTTTTG
TTGAGACGTTCAAAGTTTTTACATAATTCACGTCCAAACAGAGCTTGTATTATATGTGTGAGTCTGCTTATGTAATGGGT
CTATTTAGAAGCTTAACAATTCAGTGATTTGCTTAAAATTTTTCCTCTTGACATCTCTGGGCCAATTCTGCAACATAAAG
GGATTTATAGCAAATGACAGCGAGGGGAAAGGGAAGTATGTCATTTAACCCCTCTGTGCTGGGGCAGGGGCTGTGGAGGG
AGAGAGACAGGGAGAGAGAGACACTTCCCGGATATAAAATTAAAACCGCAAATTTACTAGTCCGAGCTGCAGCCGATGAA
AAGATACTGTCCTGAGAGGGAGCTGCGTTTACTGGGTTTTTCTGAAGCCAGCAGGCCTTTATCGCCTCTATCTTAAATAG
ATGAAATGACTATGGCTTTTGGTAGATAACGTGAAATATTTTAGATAATTGTGAGGAAAATATTTTATTTGAAATTAGCT
ACCAGAGCTTTGTTGAAACTAAATGTCGGACTTGAGTAATTTTGAGTACTTGTCAGGTAAGATCGTTCTGTTATGCTTTG
CAAAGTAATGGAAAGGGGGTTTAAAAAATCAAACGTGTATTAAATAGATTACTTTAAATTTCAGCTCGTCTCGCTGGGAA
CCAGGTTTGCCGACCACACCTCATTCACAGTCCCGGGATTCCCTGGCTGGACCCCGGCAAAGCTGCCCTGTCCGCTGCGC
ACCACCACAACGCATGGGCGGTCAGTCACTTCAGCAAACCCGGCCTTCACCCCACCGGCTCCGGCTACCCCTGCAGCAGC
AACACCGGCACGGCTCCCGTGTCGTCGCTAACTCCGGCGTCCCACTCTAGCCCGCACCTCTACAGTTTCCCCCCGACCCC
TCCGAAAGACGTGTCGCCGGACCCCGGCCCCACCTCCCCGACCTCAACTTCGACCAGGATGGACGAGAAGGAGTCGATCA
AGTCTTACCAGGTGCCGCTGACGGACGGCATGAAAATGGAGAGCTGTAGTCCGCTGCGCAGCGGCCTGGCCTCGATGAAC
AGCCAGGCCACGCATCACCCCATCCCGACCTATCCGGCCTACTCTCTGCCGACACCACACGAGTACAGCGGCAGCCTCTT
CCACCCCGGCAGCCTGCTCGGCGGGTCCAGCTTCACGCCCAAGTGCAAAAGCAAAGCCAGATCGAGCTCAGGTGAGTCTC
ACGTGGGTTTGGGTCTGTGCATGATGAAAGATTGAAGTGATAACGTCTAACAAAATTATAATTATTTTTTCAAATGAGCC
TTGATGGTTAAATTAATGTCAGAGTTAAATAACCCGCTTTTATGGTGCACTCTAATATAAATGTGTGGGTATTGTCATAT
AGAAATGTACCAAAGTAATTGTTTTAAATATGTGTTGGCTCTATCTTTTACTATTATAGTATCTAATAGTCTGTTACTTA
TAAAACGAGCGCTGGTTTCCACGGGGGACACTTCTACCCTGTGAAAACCGGCCTGGACTCGTCTTATCTGACGAGCCTGT
TCACCTTAGAGAGAGAAACCAACCATAGGTGAAACTCATCGGACTAATCGGGGTCAACTATTTACTAAATGTCCAGTTAA
GGTCAGTGTGCGCGTGATGGAGCGGTTTTAAGAGCAGGGCCGTTGACTTGAAAAGAAAACGGGATCACAATTAAAGTAAC
TACGATTTCATAAAGATGAAAAAAATATATTATTCAGGGACTAAAAACTGAAAGGAAAAACTTAGTAAAGTCATCCAAAG
AACTTTACATGAACTTATTTTATGACACTGACTTCTTCTGACAGTCAGATGTTATGGCCCTTTTTTTATGTGGTATTCAC
GGCACTTAAAAAAAATACTTTAAAAAGTAGCCAGTCACGACGTCCTGGCTCCTGCCATATCCTGTATACCTCCAAGTGAA
CAAATCACGACCTCCACCCCGCCCACCCGCTCTCCCCAGTACTAACAAAGCACAGGCGACAGAGCCCTGCTGTTTGTGTT
TTTAAGCATGGCCTAGGCCCAGCAGCACTGACACAAAGTGGAGGCAACCAGAGTCCACACAGGATCTGCTGCTATGTGTA
TAGATGGGAGCGTATTTAATAACACTGTCACTAGAGGTCTGCAGACTGCAGTGTATTGGGTAATCCTGATTAAACATGCA
CTGCACAGTCAGTCTTCCTCTTACCTAAAATCCTCAAAGCCAGTGGGATTGTTTATAATGAAACGGGGCCTATTTTCTGA
CTGTCTGGACAAGCACCTGATTCAATATTCTGCATGTGTAGGGAGGAATATTTAGACTTTATGTCTGATATTAATGTGCA
GACATTTGAAAAACAACTCAGTCTGGTAATGGCTCTGTAATTTCCCCACATTGTTCCAGCTGTTAAGACATGTTGCTCTT
AATGTAGTTGGGTATTTATCAATATTTGTCATCCATTGTCCCAGTGCTTTTTAATACACCTGGCCAATACTTGCTGGCAG
ATAGTGAGCAAATGTGAGCTGTAGAGAAATGTTATACTGTGACATTTAAAAGAAGTTGGCCCGACTATGCCTGAATCAGT
AACACAAACATATCAGCCACGGCATTAAAAAGGCTCTTATCTATCAAAGTCTCTGTCCAGTGCCAGTAATGGTGATTGAC
TGTTGTACAAAATGCCACAATGACATTTCAGCTGTCAGCACGTACACCTTCAGCTTCCTGCTGAGCGAGCCTCAGACCAG
AACACCCCTCCTCCTCTTTCTCTCTACTCTAACTTTTCTCATGAAGCTTTCATCTTCCCATTTTGTTTCTTATTTCAACA
CTATTGCACAAGACATAATACACCAGTCACTGATGATGAATATTTAAAGTGTTAATGATCCCACTTTAATGTGGCTGTTG
CTGTTACGAAATACTTATGAGGAAGAAAGGGTAGGTACAATAAAAGAAGAAAAAGAAAAAGCGGAGAGATGCATTTCAAA
AGGAACATAGCTTTTTAGCTCAGGTCAGATTCCATTGTGGAGTGAGGGTGGGACTTTGGGTGTCGCTCGCATTATGACAG
GAATAATGAGGGGATGCTCTAGGGAGAGAGGGATACTTGAATTAAAATAACTGGTTGGTTTAGCAACAGGCTGTTTGAAG
TCCAACCTGTACGGGAGAGAGACTAAAAAAGCAGGTTTCTCTGTAAAGGTATGCATAGGTATCTACAGTTTAAGATAAAT
GCAAACGTTCCCATTATAATCTAGAATTTCAACTGGCATCAAGCGTCTCACCACAGGCTGCAACACTGCCCGCCACATTT
AATACCACCACCGCCGCACACTTATGTTTCCTCTCATGGGTGCCCACTGATCTGATGAATAATGTAGTCCTAATTTGATG
GTGTGCCTCATTCTTCTTGTCGGACACCTCTGGACATGTTCTGGCTGTCTCTGGCCTCCCTATTCTGGATCGGTTTACAT
AGAGGTGTCTGTGTCCATGGCAGCCATGCGCACACTTGGTACACCAACAAGCTCACCTTTACGTTGTCACCATCACGGGC
CAGATTTTGACTTCATATTACAGAGCCATCTAGGGTCATACAAGTCGCCCGATTGGGGCTGGACAGCTGCTGTATGGTGC
CTCTGGCAGATGGTGAACTTTTTAATTATATAAATTTCTTCCTCTCTCCTCTTGAACTTTATGCAGAGGGCCGGGAATGT
GTAAACTGCGGTGCCACCTCAACCCCTCTTTGGCGACGGGACGGTACCGGCCACTACCTGTGCAACGCCTGCGGACTGTA
TCACAAGATGAACGGCCAGAACCGACCCCTCATCAAGCCCAAACGCAGACTGGTGAGTTCTCACTCTGTCTTTCTACTAT
GAGAGCAGTCACCCAAATATGAGCACAAAGCAGATGCCGGCAGCACAATTCCAGGAAAGTTATATTTTCCCTATGATCTT
CCTGGAATTGTTTGTCCCTCTCACCCCCTGACGATCCGCCTTCATGGCCTGTTACAATACTGCTACTATTGCCATTGTTC
CTGCTATCATTATTGCTGGTACTTCTGATACTGTTACTGATACCAATGCCCATGCTGCTTTAGTTAACACCACGCTCGAG
TAAATGAAAGGCACCATGGACACACAACACTGTTGATGTACCCCTGCTCTGAGGTGCACACACACTTTAGGACTCAACCA
TATACTGACGCTGGAAATATCTCCAGGTGGCATAATTTATTTATCCATGTATTCTAATTATATCTATCTTTCCATCTACA
TGACAACATTCACATTTAAATATATATATATATATATATATATTTTAAATCTTTTATAGCCTCTTTTAATTGTTATTTTT
AAATGTAAATATATAGTTTACAGTAAATTCCTTGTTCAGCAGAAAACTTCTACTTTAAATTGATTTACCAAAGAAACAAA
ATTTTTAGAAATAGCCACAATTATCAATACAGTTATATGGATTAAATAAATTCCTGTTGTAGTAGAAATAGTATAACTTT
TAACTAAAAAAATAATAGCAACCCACTAAATACCACTAGGGTACTACTACTAATATTTTTTTATTTATAGGGCAATAATA
AATGATACAAAATACAAATGACGTGTGGAAATGTTTCTAAAAATAAATAATACAATTTTACTAGTGAGTTAAACATTTAA
TTCGAATCTAAATGGGTTAATTTACCCAAGCTAATTCTAATTGCACAGTTTGTATCATGGGTCTAATGGACTTCATTTAA
ACTCTATCAGTTATCAGTTTATCAGCTATCAGTCGATCGGTAAAGATATTTGAAACTGAAGCAAAAGGCTCGAGCGTTTT
GACATGAGGCGGTTTCGTGCTGTTCCTTGAGCACCTCCACGTCGCTCCTCCTGCAGCTCCTGAGAAGTCGCGTTAGATTT
TCCACCGCATGGCTCGGCCCTTGTGCGGCCGCAGCAGCTTTTTGCATTTGCAGCTTCAAGTGTTTTTCGGGGTTGTGTTC
AAAGGGGCATCCAGTTGTTTCCTATCCGGATATCTGCCCGGCCCAGATAAGGAAGTCAGGCTCCCGGCTGTTTCCGCCCT
CAACCAGCGCGCTGCATTCTGTGCGCGGCCAGACTGACGTATAGTGTAAAGAGATTATCACAACACTGGAGGAGCCGCTT
ATGTGTGAAGAGACGGAGCGTGAGGGGCGGCCACTGGAAAATACATGGATTTATGTCCCCCTCTTGTTCGCCATTCTCTG
CGGACACTCTTTTATTTTACATTATAAATAAATATATATATATATTTTCTATGTTGGGTCAGTCTGTGTTAAAAATGACA
GGGGTCGTTGTGGCTCTCCGGGTCCACCTGAAATTAATTAAAAGGAAAAGGCTGGATGCTGCTTGTGAAGCACAGAGCCG
CGGGGTTCTTGCATGTAAGGCTAATGTTTCTTATTATGTGTGAAGAATTGATCCGCAATGGACGCAGGGAGCACATTGCC
AGACAGGACACCGGGTCTTACACGACTTGTCGGCCAGTTTTCCCTGGATCAGGATAAATAGAAAGGCTTTACAACAAGGC
CCCTATTATGACCTGTTAATACCGGCGCACTTAGTTTTAATTCATAAAATATGATAATTACCGACGGGCGTAGACGTTTT
AGAGAAAAATGGCTCCACATCTTATTGCGCAAATGAGACAATTCGATCATGGTTGTCGCGGTCTGCGTAATTGATTTAGT
CTAATATGAGGAGTTAAGTCATTTCTCCTTTTGATGCCTCTCCGCACATGGCTCCGCGTTACAGCTCAAACCTCACGACC
GTCCACGTGCCGCCGGTTCATTTGAAAAAACAAAGCTGTCTCGGTTTGTCTGTGCTGAGCCAGAAATCACAAATGAGTTG
CACGCAGCGCCGCTGTCTGTGGCTCTTTCTGCGTGTGGTATACATGTGTGTGCAGCAGTGTGACCTCCCTGCACCAGGGT
GAATGGATCATTATTCATAAGGTGTTTTCCCTCTCTTGCTTCCTTCAGTCCGCTGCGAGACGTGCAGGCACCTGCTGCGC
AAACTGCCAGACCACCACCACCACCCTGTGGAGGCGCAACGGGAACGGAGACCCGGTGTGTAACGCCTGCGGCCTTTACT
TTAAACTGCACAATGTAAGTAGACTGCATGGAAGAGGGGGAAAAAAAACTGGAGGGTCTTTTTCTTGGGGAGGGGTATTG
GGGTTTAGCTGTCGTTAACTGGTCAAGTGGGCGGACAGTTTGTATCGATTTAGGAGTGTGGAGGCAAAGCCTGCTCACCC
TGTGGAGCAGAACCCACCAGTCCTCTCCCTTTTTTTATTAATCCATCGTTGTCTCAATGGGGGGCGTTACTCCCAGGAGA
GGCTGTGGGGTGGGACTGTCATTCAGTGTAACGGCGTCAGTTACACTGATGAGGATTTGTCTGAAACTGCTCTTTTGAGG
CCCAAAGCCTGCTCCTCTTCCCCATGTATTCATATCACCCAGGACGGTTCTGTTTGCTTTTAAATGAGACAAAAGCCAAA
AAGAAAACACGCCCCTGACTAGCCTTATAATGCAGCTATATATGCAAAACAGCTGCTCATTATTAACAACCTTCATTTCA
CACTGGTATAACTCTTAATAATGAAAGAAAGCCATGTATATGCTAATTGGCAAAGCGATATGTGACATATTCTCGGTGAC
ATTTTAAATGATGGGCTGGAACTAACAGTTAAACAAACCCCAACCACTATAGTGCTCGTGCCGTGAGTGCAGCTTTTGTT
TGGTCTGTCATGAGCTAATGTGTTGCTCTCCACAGGTTAACAGACCCCTGACCATGAAGAAGGAAGGCATCCAGACACGC
AACCGCAAGATGTCCAGCAAGTCCAAGAGGAACAAGCGAACAGGGGACGGCTTTGACGAGCTGTCCAAGTGCATGCACGA
CAAGGCCTCTCCCTTCGGTGGTGCACCCGGCCTCACCAGCCACATGACCCACATGGGTCACCTGCCCCCCTTCAGCCACT
CGGGACACATGCTGCCTACTCCCACGCCTATTCATCCTTCATTCGGTCACCCCCACCACTCCAACCGCTCGCCAGTCTGG
GCCGAGCCTCACTGAGGGCCCCACCAGACCCAAAACTCCTCCAGCCTGTAGGAGTCGCCGCGCCGCCATTAACACTAAAT
GGCCTTCACATCACGCCAAAAGCTGAGCAGACTTGTTGCGTTATGTACAGTGGTTGGGAGGGGAGGGACTCTCAGTTGGA
CTTTGTAACTGAAGGTCACGTTATGCCTGACTTCACTGATGGGACGCCACAGAAAGCAGGACTTTTGCGGACTCTGTGAA
GAGCAAATGTGACGAGGGGCTTCCCTGGTCCCTGGGTGATTTGAGGCTTATAGGAATGGAGTGAACGGAGATGCTTTTCA
TTCTTTTTGCTTATTTTTACTGAGTCACTTTGGTACCCACCTCTCCATGACCCTGTAACAGGAGACTCAAGAGGTCTTTA
AAGATTGTTCCCGCCTCACAACCATCTCATTATATGCTGAGATACGTGGACCCTGTCCATCCCCATGCTGTCGTCCTCAA
CTGCCATGGACTTCAGTGCTGGAGGTCTAAAGACTGGCTCACAGCTACAGCACCCGTACGCTTCTGTTACCATCCAGGCC
CAGATTACAATACCCATAAACCAGTTCTCTCCTCACATGCTGGATTGTACACCACCACAACGCTCACCTGTTTTTAATAA
TGGACTTTTAAGGAAAAAAGGCACCGTAAATAAAGTGTTTATAAATGCTTAATTGCTATTATTGTTGTCATATTTGATGT
TATAATTATTGCTACGATAATTTATTTTCACTCTTAAAGCTTTCGTCAAAGACACATGGAAACTGTTATGATTTTAATTT
CATGGTTATTACGTAAAGAAAAACACTGACCTATCTTAGATAAAAAAAGGCCCTGAGCTGTATGTTTTTATCATTTTTCC
ATCTCACAAAAGTAAAGTAAATAAAGTTTAATACTGAAGTTCAA
